# Supplementary material for: VIP152 is a selective CDK9 inhibitor with pre-clinical in vitro and in vivo efficacy in chronic lymphocytic leukemia
Source: Leukemia. 2022 Nov 14;37(2):326–38. doi: 10.1038/s41375-022-01758-z (PMC9898036; doi:10.1038/s41375-022-01758-z)
Supplement: Supplementary file 2 — Supplementary Table 1 [file 41375_2022_1758_MOESM2_ESM.xlsx]

## Sheet: US073-0013898-O_ONL013-01-p-000
Compound Name	DiscoveRx Gene Symbol	Entrez Gene Symbol	Percent Control	Compound Concentration (nM)
VIP152	AAK1	AAK1	100	100
VIP152	ABL1(E255K)-phosphorylated	ABL1	83	100
VIP152	ABL1(F317I)-nonphosphorylated	ABL1	100	100
VIP152	ABL1(F317I)-phosphorylated	ABL1	95	100
VIP152	ABL1(F317L)-nonphosphorylated	ABL1	100	100
VIP152	ABL1(F317L)-phosphorylated	ABL1	95	100
VIP152	ABL1(H396P)-nonphosphorylated	ABL1	70	100
VIP152	ABL1(H396P)-phosphorylated	ABL1	100	100
VIP152	ABL1(M351T)-phosphorylated	ABL1	86	100
VIP152	ABL1(Q252H)-nonphosphorylated	ABL1	72	100
VIP152	ABL1(Q252H)-phosphorylated	ABL1	100	100
VIP152	ABL1(T315I)-nonphosphorylated	ABL1	96	100
VIP152	ABL1(T315I)-phosphorylated	ABL1	95	100
VIP152	ABL1(Y253F)-phosphorylated	ABL1	100	100
VIP152	ABL1-nonphosphorylated	ABL1	64	100
VIP152	ABL1-phosphorylated	ABL1	73	100
VIP152	ABL2	ABL2	100	100
VIP152	ACVR1	ACVR1	100	100
VIP152	ACVR1B	ACVR1B	100	100
VIP152	ACVR2A	ACVR2A	91	100
VIP152	ACVR2B	ACVR2B	89	100
VIP152	ACVRL1	ACVRL1	77	100
VIP152	ADCK3	CABC1	100	100
VIP152	ADCK4	ADCK4	100	100
VIP152	AKT1	AKT1	100	100
VIP152	AKT2	AKT2	100	100
VIP152	AKT3	AKT3	100	100
VIP152	ALK	ALK	100	100
VIP152	ALK(C1156Y)	ALK	100	100
VIP152	ALK(L1196M)	ALK	100	100
VIP152	AMPK-alpha1	PRKAA1	89	100
VIP152	AMPK-alpha2	PRKAA2	100	100
VIP152	ANKK1	ANKK1	100	100
VIP152	ARK5	NUAK1	100	100
VIP152	ASK1	MAP3K5	100	100
VIP152	ASK2	MAP3K6	100	100
VIP152	AURKA	AURKA	100	100
VIP152	AURKB	AURKB	99	100
VIP152	AURKC	AURKC	100	100
VIP152	AXL	AXL	100	100
VIP152	BIKE	BMP2K	100	100
VIP152	BLK	BLK	100	100
VIP152	BMPR1A	BMPR1A	100	100
VIP152	BMPR1B	BMPR1B	95	100
VIP152	BMPR2	BMPR2	99	100
VIP152	BMX	BMX	100	100
VIP152	BRAF	BRAF	100	100
VIP152	BRAF(V600E)	BRAF	100	100
VIP152	BRK	PTK6	100	100
VIP152	BRSK1	BRSK1	100	100
VIP152	BRSK2	BRSK2	99	100
VIP152	BTK	BTK	100	100
VIP152	BUB1	BUB1	100	100
VIP152	CAMK1	CAMK1	100	100
VIP152	CAMK1B	PNCK	87	100
VIP152	CAMK1D	CAMK1D	100	100
VIP152	CAMK1G	CAMK1G	100	100
VIP152	CAMK2A	CAMK2A	91	100
VIP152	CAMK2B	CAMK2B	100	100
VIP152	CAMK2D	CAMK2D	100	100
VIP152	CAMK2G	CAMK2G	100	100
VIP152	CAMK4	CAMK4	100	100
VIP152	CAMKK1	CAMKK1	89	100
VIP152	CAMKK2	CAMKK2	92	100
VIP152	CASK	CASK	78	100
VIP152	CDC2L1	CDK11B	100	100
VIP152	CDC2L2	CDC2L2	100	100
VIP152	CDC2L5	CDK13	66	100
VIP152	CDK11	CDK19	100	100
VIP152	CDK2	CDK2	100	100
VIP152	CDK3	CDK3	100	100
VIP152	CDK4	CDK4	100	100
VIP152	CDK4-cyclinD1	CDK4	85	100
VIP152	CDK4-cyclinD3	CDK4	92	100
VIP152	CDK5	CDK5	100	100
VIP152	CDK7	CDK7	36	100
VIP152	CDK8	CDK8	100	100
VIP152	CDK9	CDK9	4.7	100
VIP152	CDKL1	CDKL1	69	100
VIP152	CDKL2	CDKL2	100	100
VIP152	CDKL3	CDKL3	100	100
VIP152	CDKL5	CDKL5	100	100
VIP152	CHEK1	CHEK1	100	100
VIP152	CHEK2	CHEK2	100	100
VIP152	CIT	CIT	100	100
VIP152	CLK1	CLK1	92	100
VIP152	CLK2	CLK2	61	100
VIP152	CLK3	CLK3	93	100
VIP152	CLK4	CLK4	100	100
VIP152	CSF1R	CSF1R	100	100
VIP152	CSF1R-autoinhibited	CSF1R	95	100
VIP152	CSK	CSK	100	100
VIP152	CSNK1A1	CSNK1A1	79	100
VIP152	CSNK1A1L	CSNK1A1L	100	100
VIP152	CSNK1D	CSNK1D	100	100
VIP152	CSNK1E	CSNK1E	95	100
VIP152	CSNK1G1	CSNK1G1	100	100
VIP152	CSNK1G2	CSNK1G2	100	100
VIP152	CSNK1G3	CSNK1G3	98	100
VIP152	CSNK2A1	CSNK2A1	100	100
VIP152	CSNK2A2	CSNK2A2	100	100
VIP152	CTK	MATK	95	100
VIP152	DAPK1	DAPK1	100	100
VIP152	DAPK2	DAPK2	100	100
VIP152	DAPK3	DAPK3	100	100
VIP152	DCAMKL1	DCLK1	91	100
VIP152	DCAMKL2	DCLK2	100	100
VIP152	DCAMKL3	DCLK3	100	100
VIP152	DDR1	DDR1	99	100
VIP152	DDR2	DDR2	79	100
VIP152	DLK	MAP3K12	100	100
VIP152	DMPK	DMPK	96	100
VIP152	DMPK2	CDC42BPG	100	100
VIP152	DRAK1	STK17A	100	100
VIP152	DRAK2	STK17B	100	100
VIP152	DYRK1A	DYRK1A	64	100
VIP152	DYRK1B	DYRK1B	100	100
VIP152	DYRK2	DYRK2	99	100
VIP152	EGFR	EGFR	100	100
VIP152	EGFR(E746-A750del)	EGFR	100	100
VIP152	EGFR(G719C)	EGFR	100	100
VIP152	EGFR(G719S)	EGFR	100	100
VIP152	EGFR(L747-E749del, A750P)	EGFR	100	100
VIP152	EGFR(L747-S752del, P753S)	EGFR	93	100
VIP152	EGFR(L747-T751del,Sins)	EGFR	100	100
VIP152	EGFR(L858R)	EGFR	100	100
VIP152	EGFR(L858R,T790M)	EGFR	93	100
VIP152	EGFR(L861Q)	EGFR	100	100
VIP152	EGFR(S752-I759del)	EGFR	100	100
VIP152	EGFR(T790M)	EGFR	100	100
VIP152	EIF2AK1	EIF2AK1	100	100
VIP152	EPHA1	EPHA1	100	100
VIP152	EPHA2	EPHA2	92	100
VIP152	EPHA3	EPHA3	100	100
VIP152	EPHA4	EPHA4	73	100
VIP152	EPHA5	EPHA5	100	100
VIP152	EPHA6	EPHA6	100	100
VIP152	EPHA7	EPHA7	100	100
VIP152	EPHA8	EPHA8	100	100
VIP152	EPHB1	EPHB1	100	100
VIP152	EPHB2	EPHB2	100	100
VIP152	EPHB3	EPHB3	100	100
VIP152	EPHB4	EPHB4	100	100
VIP152	EPHB6	EPHB6	87	100
VIP152	ERBB2	ERBB2	35	100
VIP152	ERBB3	ERBB3	100	100
VIP152	ERBB4	ERBB4	100	100
VIP152	ERK1	MAPK3	100	100
VIP152	ERK2	MAPK1	100	100
VIP152	ERK3	MAPK6	100	100
VIP152	ERK4	MAPK4	100	100
VIP152	ERK5	MAPK7	100	100
VIP152	ERK8	MAPK15	94	100
VIP152	ERN1	ERN1	88	100
VIP152	FAK	PTK2	100	100
VIP152	FER	FER	100	100
VIP152	FES	FES	100	100
VIP152	FGFR1	FGFR1	100	100
VIP152	FGFR2	FGFR2	100	100
VIP152	FGFR3	FGFR3	100	100
VIP152	FGFR3(G697C)	FGFR3	100	100
VIP152	FGFR4	FGFR4	100	100
VIP152	FGR	FGR	100	100
VIP152	FLT1	FLT1	100	100
VIP152	FLT3	FLT3	72	100
VIP152	FLT3(D835H)	FLT3	100	100
VIP152	FLT3(D835V)	FLT3	100	100
VIP152	FLT3(D835Y)	FLT3	100	100
VIP152	FLT3(ITD)	FLT3	100	100
VIP152	FLT3(ITD,D835V)	FLT3	100	100
VIP152	FLT3(ITD,F691L)	FLT3	99	100
VIP152	FLT3(K663Q)	FLT3	100	100
VIP152	FLT3(N841I)	FLT3	66	100
VIP152	FLT3(R834Q)	FLT3	100	100
VIP152	FLT3-autoinhibited	FLT3	99	100
VIP152	FLT4	FLT4	100	100
VIP152	FRK	FRK	100	100
VIP152	FYN	FYN	100	100
VIP152	GAK	GAK	79	100
VIP152	GCN2(Kin.Dom.2,S808G)	EIF2AK4	96	100
VIP152	GRK1	GRK1	95	100
VIP152	GRK2	ADRBK1	100	100
VIP152	GRK3	ADRBK2	89	100
VIP152	GRK4	GRK4	88	100
VIP152	GRK7	GRK7	100	100
VIP152	GSK3A	GSK3A	2.9	100
VIP152	GSK3B	GSK3B	72	100
VIP152	HASPIN	GSG2	93	100
VIP152	HCK	HCK	97	100
VIP152	HIPK1	HIPK1	63	100
VIP152	HIPK2	HIPK2	89	100
VIP152	HIPK3	HIPK3	100	100
VIP152	HIPK4	HIPK4	100	100
VIP152	HPK1	MAP4K1	90	100
VIP152	HUNK	HUNK	88	100
VIP152	ICK	ICK	95	100
VIP152	IGF1R	IGF1R	79	100
VIP152	IKK-alpha	CHUK	100	100
VIP152	IKK-beta	IKBKB	100	100
VIP152	IKK-epsilon	IKBKE	100	100
VIP152	INSR	INSR	100	100
VIP152	INSRR	INSRR	100	100
VIP152	IRAK1	IRAK1	59	100
VIP152	IRAK3	IRAK3	90	100
VIP152	IRAK4	IRAK4	100	100
VIP152	ITK	ITK	100	100
VIP152	JAK1(JH1domain-catalytic)	JAK1	87	100
VIP152	JAK1(JH2domain-pseudokinase)	JAK1	100	100
VIP152	JAK2(JH1domain-catalytic)	JAK2	100	100
VIP152	JAK3(JH1domain-catalytic)	JAK3	100	100
VIP152	JNK1	MAPK8	98	100
VIP152	JNK2	MAPK9	89	100
VIP152	JNK3	MAPK10	94	100
VIP152	KIT	KIT	100	100
VIP152	KIT(A829P)	KIT	100	100
VIP152	KIT(D816H)	KIT	100	100
VIP152	KIT(D816V)	KIT	100	100
VIP152	KIT(L576P)	KIT	100	100
VIP152	KIT(V559D)	KIT	100	100
VIP152	KIT(V559D,T670I)	KIT	100	100
VIP152	KIT(V559D,V654A)	KIT	100	100
VIP152	KIT-autoinhibited	KIT	98	100
VIP152	LATS1	LATS1	100	100
VIP152	LATS2	LATS2	99	100
VIP152	LCK	LCK	100	100
VIP152	LIMK1	LIMK1	100	100
VIP152	LIMK2	LIMK2	100	100
VIP152	LKB1	STK11	100	100
VIP152	LOK	STK10	95	100
VIP152	LRRK2	LRRK2	100	100
VIP152	LRRK2(G2019S)	LRRK2	100	100
VIP152	LTK	LTK	96	100
VIP152	LYN	LYN	100	100
VIP152	LZK	MAP3K13	100	100
VIP152	MAK	MAK	100	100
VIP152	MAP3K1	MAP3K1	100	100
VIP152	MAP3K15	MAP3K15	100	100
VIP152	MAP3K2	MAP3K2	100	100
VIP152	MAP3K3	MAP3K3	100	100
VIP152	MAP3K4	MAP3K4	100	100
VIP152	MAP4K2	MAP4K2	80	100
VIP152	MAP4K3	MAP4K3	100	100
VIP152	MAP4K4	MAP4K4	73	100
VIP152	MAP4K5	MAP4K5	94	100
VIP152	MAPKAPK2	MAPKAPK2	100	100
VIP152	MAPKAPK5	MAPKAPK5	100	100
VIP152	MARK1	MARK1	82	100
VIP152	MARK2	MARK2	100	100
VIP152	MARK3	MARK3	99	100
VIP152	MARK4	MARK4	81	100
VIP152	MAST1	MAST1	94	100
VIP152	MEK1	MAP2K1	100	100
VIP152	MEK2	MAP2K2	100	100
VIP152	MEK3	MAP2K3	100	100
VIP152	MEK4	MAP2K4	100	100
VIP152	MEK5	MAP2K5	100	100
VIP152	MEK6	MAP2K6	100	100
VIP152	MELK	MELK	91	100
VIP152	MERTK	MERTK	100	100
VIP152	MET	MET	57	100
VIP152	MET(M1250T)	MET	92	100
VIP152	MET(Y1235D)	MET	82	100
VIP152	MINK	MINK1	100	100
VIP152	MKK7	MAP2K7	86	100
VIP152	MKNK1	MKNK1	94	100
VIP152	MKNK2	MKNK2	95	100
VIP152	MLCK	MYLK3	100	100
VIP152	MLK1	MAP3K9	100	100
VIP152	MLK2	MAP3K10	100	100
VIP152	MLK3	MAP3K11	100	100
VIP152	MRCKA	CDC42BPA	100	100
VIP152	MRCKB	CDC42BPB	100	100
VIP152	MST1	STK4	99	100
VIP152	MST1R	MST1R	100	100
VIP152	MST2	STK3	99	100
VIP152	MST3	STK24	100	100
VIP152	MST4	MST4	100	100
VIP152	MTOR	MTOR	59	100
VIP152	MUSK	MUSK	99	100
VIP152	MYLK	MYLK	95	100
VIP152	MYLK2	MYLK2	100	100
VIP152	MYLK4	MYLK4	100	100
VIP152	MYO3A	MYO3A	100	100
VIP152	MYO3B	MYO3B	100	100
VIP152	NDR1	STK38	100	100
VIP152	NDR2	STK38L	100	100
VIP152	NEK1	NEK1	100	100
VIP152	NEK10	NEK10	97	100
VIP152	NEK11	NEK11	100	100
VIP152	NEK2	NEK2	100	100
VIP152	NEK3	NEK3	98	100
VIP152	NEK4	NEK4	100	100
VIP152	NEK5	NEK5	100	100
VIP152	NEK6	NEK6	100	100
VIP152	NEK7	NEK7	100	100
VIP152	NEK9	NEK9	100	100
VIP152	NIK	MAP3K14	87	100
VIP152	NIM1	MGC42105	100	100
VIP152	NLK	NLK	100	100
VIP152	OSR1	OXSR1	100	100
VIP152	p38-alpha	MAPK14	100	100
VIP152	p38-beta	MAPK11	100	100
VIP152	p38-delta	MAPK13	100	100
VIP152	p38-gamma	MAPK12	76	100
VIP152	PAK1	PAK1	100	100
VIP152	PAK2	PAK2	81	100
VIP152	PAK3	PAK3	100	100
VIP152	PAK4	PAK4	100	100
VIP152	PAK6	PAK6	100	100
VIP152	PAK7	PAK7	100	100
VIP152	PCTK1	CDK16	83	100
VIP152	PCTK2	CDK17	100	100
VIP152	PCTK3	CDK18	100	100
VIP152	PDGFRA	PDGFRA	100	100
VIP152	PDGFRB	PDGFRB	100	100
VIP152	PDPK1	PDPK1	100	100
VIP152	PFCDPK1(P.falciparum)	CDPK1	97	100
VIP152	PFPK5(P.falciparum)	MAL13P1.279	100	100
VIP152	PFTAIRE2	CDK15	100	100
VIP152	PFTK1	CDK14	100	100
VIP152	PHKG1	PHKG1	97	100
VIP152	PHKG2	PHKG2	100	100
VIP152	PIK3C2B	PIK3C2B	100	100
VIP152	PIK3C2G	PIK3C2G	100	100
VIP152	PIK3CA	PIK3CA	100	100
VIP152	PIK3CA(C420R)	PIK3CA	98	100
VIP152	PIK3CA(E542K)	PIK3CA	100	100
VIP152	PIK3CA(E545A)	PIK3CA	71	100
VIP152	PIK3CA(E545K)	PIK3CA	92	100
VIP152	PIK3CA(H1047L)	PIK3CA	100	100
VIP152	PIK3CA(H1047Y)	PIK3CA	74	100
VIP152	PIK3CA(I800L)	PIK3CA	100	100
VIP152	PIK3CA(M1043I)	PIK3CA	100	100
VIP152	PIK3CA(Q546K)	PIK3CA	100	100
VIP152	PIK3CB	PIK3CB	100	100
VIP152	PIK3CD	PIK3CD	100	100
VIP152	PIK3CG	PIK3CG	100	100
VIP152	PIK4CB	PI4KB	100	100
VIP152	PIKFYVE	PIKFYVE	26	100
VIP152	PIM1	PIM1	100	100
VIP152	PIM2	PIM2	100	100
VIP152	PIM3	PIM3	100	100
VIP152	PIP5K1A	PIP5K1A	90	100
VIP152	PIP5K1C	PIP5K1C	60	100
VIP152	PIP5K2B	PIP4K2B	100	100
VIP152	PIP5K2C	PIP4K2C	52	100
VIP152	PKAC-alpha	PRKACA	97	100
VIP152	PKAC-beta	PRKACB	100	100
VIP152	PKMYT1	PKMYT1	100	100
VIP152	PKN1	PKN1	100	100
VIP152	PKN2	PKN2	96	100
VIP152	PKNB(M.tuberculosis)	pknB	100	100
VIP152	PLK1	PLK1	100	100
VIP152	PLK2	PLK2	100	100
VIP152	PLK3	PLK3	91	100
VIP152	PLK4	PLK4	100	100
VIP152	PRKCD	PRKCD	100	100
VIP152	PRKCE	PRKCE	58	100
VIP152	PRKCH	PRKCH	100	100
VIP152	PRKCI	PRKCI	90	100
VIP152	PRKCQ	PRKCQ	100	100
VIP152	PRKD1	PRKD1	71	100
VIP152	PRKD2	PRKD2	90	100
VIP152	PRKD3	PRKD3	91	100
VIP152	PRKG1	PRKG1	100	100
VIP152	PRKG2	PRKG2	100	100
VIP152	PRKR	EIF2AK2	100	100
VIP152	PRKX	PRKX	100	100
VIP152	PRP4	PRPF4B	87	100
VIP152	PYK2	PTK2B	100	100
VIP152	QSK	KIAA0999	100	100
VIP152	RAF1	RAF1	100	100
VIP152	RET	RET	100	100
VIP152	RET(M918T)	RET	100	100
VIP152	RET(V804L)	RET	100	100
VIP152	RET(V804M)	RET	100	100
VIP152	RIOK1	RIOK1	100	100
VIP152	RIOK2	RIOK2	100	100
VIP152	RIOK3	RIOK3	100	100
VIP152	RIPK1	RIPK1	100	100
VIP152	RIPK2	RIPK2	100	100
VIP152	RIPK4	RIPK4	100	100
VIP152	RIPK5	DSTYK	83	100
VIP152	ROCK1	ROCK1	100	100
VIP152	ROCK2	ROCK2	100	100
VIP152	ROS1	ROS1	100	100
VIP152	RPS6KA4(Kin.Dom.1-N-terminal)	RPS6KA4	100	100
VIP152	RPS6KA4(Kin.Dom.2-C-terminal)	RPS6KA4	100	100
VIP152	RPS6KA5(Kin.Dom.1-N-terminal)	RPS6KA5	100	100
VIP152	RPS6KA5(Kin.Dom.2-C-terminal)	RPS6KA5	100	100
VIP152	RSK1(Kin.Dom.1-N-terminal)	RPS6KA1	100	100
VIP152	RSK1(Kin.Dom.2-C-terminal)	RPS6KA1	100	100
VIP152	RSK2(Kin.Dom.1-N-terminal)	RPS6KA3	100	100
VIP152	RSK2(Kin.Dom.2-C-terminal)	RPS6KA3	100	100
VIP152	RSK3(Kin.Dom.1-N-terminal)	RPS6KA2	100	100
VIP152	RSK3(Kin.Dom.2-C-terminal)	RPS6KA2	100	100
VIP152	RSK4(Kin.Dom.1-N-terminal)	RPS6KA6	100	100
VIP152	RSK4(Kin.Dom.2-C-terminal)	RPS6KA6	100	100
VIP152	S6K1	RPS6KB1	96	100
VIP152	SBK1	SBK1	95	100
VIP152	SGK	SGK1	100	100
VIP152	SgK110	SgK110	100	100
VIP152	SGK2	SGK2	100	100
VIP152	SGK3	SGK3	100	100
VIP152	SIK	SIK1	100	100
VIP152	SIK2	SIK2	63	100
VIP152	SLK	SLK	91	100
VIP152	SNARK	NUAK2	100	100
VIP152	SNRK	SNRK	100	100
VIP152	SRC	SRC	100	100
VIP152	SRMS	SRMS	98	100
VIP152	SRPK1	SRPK1	100	100
VIP152	SRPK2	SRPK2	100	100
VIP152	SRPK3	SRPK3	100	100
VIP152	STK16	STK16	100	100
VIP152	STK33	STK33	88	100
VIP152	STK35	STK35	100	100
VIP152	STK36	STK36	100	100
VIP152	STK39	STK39	100	100
VIP152	SYK	SYK	100	100
VIP152	TAK1	MAP3K7	97	100
VIP152	TAOK1	TAOK1	92	100
VIP152	TAOK2	TAOK2	92	100
VIP152	TAOK3	TAOK3	88	100
VIP152	TBK1	TBK1	62	100
VIP152	TEC	TEC	100	100
VIP152	TESK1	TESK1	100	100
VIP152	TGFBR1	TGFBR1	100	100
VIP152	TGFBR2	TGFBR2	100	100
VIP152	TIE1	TIE1	100	100
VIP152	TIE2	TEK	100	100
VIP152	TLK1	TLK1	98	100
VIP152	TLK2	TLK2	100	100
VIP152	TNIK	TNIK	100	100
VIP152	TNK1	TNK1	100	100
VIP152	TNK2	TNK2	100	100
VIP152	TNNI3K	TNNI3K	100	100
VIP152	TRKA	NTRK1	65	100
VIP152	TRKB	NTRK2	100	100
VIP152	TRKC	NTRK3	83	100
VIP152	TRPM6	TRPM6	100	100
VIP152	TSSK1B	TSSK1B	78	100
VIP152	TSSK3	TSSK3	96	100
VIP152	TTK	TTK	95	100
VIP152	TXK	TXK	100	100
VIP152	TYK2(JH1domain-catalytic)	TYK2	100	100
VIP152	TYK2(JH2domain-pseudokinase)	TYK2	100	100
VIP152	TYRO3	TYRO3	100	100
VIP152	ULK1	ULK1	93	100
VIP152	ULK2	ULK2	100	100
VIP152	ULK3	ULK3	96	100
VIP152	VEGFR2	KDR	89	100
VIP152	VPS34	PIK3C3	94	100
VIP152	VRK2	VRK2	97	100
VIP152	WEE1	WEE1	98	100
VIP152	WEE2	WEE2	100	100
VIP152	WNK1	WNK1	100	100
VIP152	WNK2	WNK2	100	100
VIP152	WNK3	WNK3	95	100
VIP152	WNK4	WNK4	100	100
VIP152	YANK1	STK32A	100	100
VIP152	YANK2	STK32B	71	100
VIP152	YANK3	STK32C	99	100
VIP152	YES	YES1	100	100
VIP152	YSK1	STK25	100	100
VIP152	YSK4	MAP3K19	100	100
VIP152	ZAK	ZAK	100	100
VIP152	ZAP70	ZAP70	99	100
VIP152	AAK1	AAK1	47	1000
VIP152	ABL1(E255K)-phosphorylated	ABL1	48	1000
VIP152	ABL1(F317I)-nonphosphorylated	ABL1	84	1000
VIP152	ABL1(F317I)-phosphorylated	ABL1	33	1000
VIP152	ABL1(F317L)-nonphosphorylated	ABL1	52	1000
VIP152	ABL1(F317L)-phosphorylated	ABL1	56	1000
VIP152	ABL1(H396P)-nonphosphorylated	ABL1	7.6	1000
VIP152	ABL1(H396P)-phosphorylated	ABL1	52	1000
VIP152	ABL1(M351T)-phosphorylated	ABL1	43	1000
VIP152	ABL1(Q252H)-nonphosphorylated	ABL1	25	1000
VIP152	ABL1(Q252H)-phosphorylated	ABL1	46	1000
VIP152	ABL1(T315I)-nonphosphorylated	ABL1	3.2	1000
VIP152	ABL1(T315I)-phosphorylated	ABL1	53	1000
VIP152	ABL1(Y253F)-phosphorylated	ABL1	45	1000
VIP152	ABL1-nonphosphorylated	ABL1	21	1000
VIP152	ABL1-phosphorylated	ABL1	54	1000
VIP152	ABL2	ABL2	65	1000
VIP152	ACVR1	ACVR1	64	1000
VIP152	ACVR1B	ACVR1B	96	1000
VIP152	ACVR2A	ACVR2A	75	1000
VIP152	ACVR2B	ACVR2B	65	1000
VIP152	ACVRL1	ACVRL1	38	1000
VIP152	ADCK3	CABC1	97	1000
VIP152	ADCK4	ADCK4	82	1000
VIP152	AKT1	AKT1	99	1000
VIP152	AKT2	AKT2	100	1000
VIP152	AKT3	AKT3	98	1000
VIP152	ALK	ALK	92	1000
VIP152	ALK(C1156Y)	ALK	71	1000
VIP152	ALK(L1196M)	ALK	91	1000
VIP152	AMPK-alpha1	PRKAA1	91	1000
VIP152	AMPK-alpha2	PRKAA2	99	1000
VIP152	ANKK1	ANKK1	83	1000
VIP152	ARK5	NUAK1	100	1000
VIP152	ASK1	MAP3K5	97	1000
VIP152	ASK2	MAP3K6	91	1000
VIP152	AURKA	AURKA	41	1000
VIP152	AURKB	AURKB	57	1000
VIP152	AURKC	AURKC	38	1000
VIP152	AXL	AXL	50	1000
VIP152	BIKE	BMP2K	38	1000
VIP152	BLK	BLK	76	1000
VIP152	BMPR1A	BMPR1A	97	1000
VIP152	BMPR1B	BMPR1B	46	1000
VIP152	BMPR2	BMPR2	93	1000
VIP152	BMX	BMX	3.8	1000
VIP152	BRAF	BRAF	55	1000
VIP152	BRAF(V600E)	BRAF	92	1000
VIP152	BRK	PTK6	79	1000
VIP152	BRSK1	BRSK1	83	1000
VIP152	BRSK2	BRSK2	100	1000
VIP152	BTK	BTK	100	1000
VIP152	BUB1	BUB1	7.1	1000
VIP152	CAMK1	CAMK1	78	1000
VIP152	CAMK1B	PNCK	98	1000
VIP152	CAMK1D	CAMK1D	99	1000
VIP152	CAMK1G	CAMK1G	89	1000
VIP152	CAMK2A	CAMK2A	84	1000
VIP152	CAMK2B	CAMK2B	65	1000
VIP152	CAMK2D	CAMK2D	69	1000
VIP152	CAMK2G	CAMK2G	78	1000
VIP152	CAMK4	CAMK4	100	1000
VIP152	CAMKK1	CAMKK1	13	1000
VIP152	CAMKK2	CAMKK2	16	1000
VIP152	CASK	CASK	95	1000
VIP152	CDC2L1	CDK11B	96	1000
VIP152	CDC2L2	CDC2L2	78	1000
VIP152	CDC2L5	CDK13	13	1000
VIP152	CDK11	CDK19	100	1000
VIP152	CDK2	CDK2	51	1000
VIP152	CDK3	CDK3	37	1000
VIP152	CDK4	CDK4	71	1000
VIP152	CDK4-cyclinD1	CDK4	7.8	1000
VIP152	CDK4-cyclinD3	CDK4	14	1000
VIP152	CDK5	CDK5	83	1000
VIP152	CDK7	CDK7	2.1	1000
VIP152	CDK8	CDK8	93	1000
VIP152	CDK9	CDK9	1	1000
VIP152	CDKL1	CDKL1	63	1000
VIP152	CDKL2	CDKL2	18	1000
VIP152	CDKL3	CDKL3	53	1000
VIP152	CDKL5	CDKL5	90	1000
VIP152	CHEK1	CHEK1	100	1000
VIP152	CHEK2	CHEK2	77	1000
VIP152	CIT	CIT	43	1000
VIP152	CLK1	CLK1	71	1000
VIP152	CLK2	CLK2	82	1000
VIP152	CLK3	CLK3	85	1000
VIP152	CLK4	CLK4	88	1000
VIP152	CSF1R	CSF1R	70	1000
VIP152	CSF1R-autoinhibited	CSF1R	73	1000
VIP152	CSK	CSK	92	1000
VIP152	CSNK1A1	CSNK1A1	95	1000
VIP152	CSNK1A1L	CSNK1A1L	92	1000
VIP152	CSNK1D	CSNK1D	94	1000
VIP152	CSNK1E	CSNK1E	89	1000
VIP152	CSNK1G1	CSNK1G1	91	1000
VIP152	CSNK1G2	CSNK1G2	93	1000
VIP152	CSNK1G3	CSNK1G3	97	1000
VIP152	CSNK2A1	CSNK2A1	97	1000
VIP152	CSNK2A2	CSNK2A2	69	1000
VIP152	CTK	MATK	84	1000
VIP152	DAPK1	DAPK1	87	1000
VIP152	DAPK2	DAPK2	89	1000
VIP152	DAPK3	DAPK3	91	1000
VIP152	DCAMKL1	DCLK1	86	1000
VIP152	DCAMKL2	DCLK2	96	1000
VIP152	DCAMKL3	DCLK3	100	1000
VIP152	DDR1	DDR1	29	1000
VIP152	DDR2	DDR2	27	1000
VIP152	DLK	MAP3K12	90	1000
VIP152	DMPK	DMPK	62	1000
VIP152	DMPK2	CDC42BPG	88	1000
VIP152	DRAK1	STK17A	71	1000
VIP152	DRAK2	STK17B	100	1000
VIP152	DYRK1A	DYRK1A	12	1000
VIP152	DYRK1B	DYRK1B	20	1000
VIP152	DYRK2	DYRK2	62	1000
VIP152	EGFR	EGFR	81	1000
VIP152	EGFR(E746-A750del)	EGFR	76	1000
VIP152	EGFR(G719C)	EGFR	97	1000
VIP152	EGFR(G719S)	EGFR	86	1000
VIP152	EGFR(L747-E749del, A750P)	EGFR	80	1000
VIP152	EGFR(L747-S752del, P753S)	EGFR	94	1000
VIP152	EGFR(L747-T751del,Sins)	EGFR	97	1000
VIP152	EGFR(L858R)	EGFR	76	1000
VIP152	EGFR(L858R,T790M)	EGFR	81	1000
VIP152	EGFR(L861Q)	EGFR	100	1000
VIP152	EGFR(S752-I759del)	EGFR	97	1000
VIP152	EGFR(T790M)	EGFR	94	1000
VIP152	EIF2AK1	EIF2AK1	100	1000
VIP152	EPHA1	EPHA1	78	1000
VIP152	EPHA2	EPHA2	97	1000
VIP152	EPHA3	EPHA3	89	1000
VIP152	EPHA4	EPHA4	94	1000
VIP152	EPHA5	EPHA5	88	1000
VIP152	EPHA6	EPHA6	90	1000
VIP152	EPHA7	EPHA7	100	1000
VIP152	EPHA8	EPHA8	100	1000
VIP152	EPHB1	EPHB1	99	1000
VIP152	EPHB2	EPHB2	92	1000
VIP152	EPHB3	EPHB3	100	1000
VIP152	EPHB4	EPHB4	100	1000
VIP152	EPHB6	EPHB6	13	1000
VIP152	ERBB2	ERBB2	100	1000
VIP152	ERBB3	ERBB3	98	1000
VIP152	ERBB4	ERBB4	88	1000
VIP152	ERK1	MAPK3	82	1000
VIP152	ERK2	MAPK1	99	1000
VIP152	ERK3	MAPK6	84	1000
VIP152	ERK4	MAPK4	99	1000
VIP152	ERK5	MAPK7	95	1000
VIP152	ERK8	MAPK15	58	1000
VIP152	ERN1	ERN1	86	1000
VIP152	FAK	PTK2	83	1000
VIP152	FER	FER	97	1000
VIP152	FES	FES	87	1000
VIP152	FGFR1	FGFR1	83	1000
VIP152	FGFR2	FGFR2	70	1000
VIP152	FGFR3	FGFR3	75	1000
VIP152	FGFR3(G697C)	FGFR3	63	1000
VIP152	FGFR4	FGFR4	76	1000
VIP152	FGR	FGR	66	1000
VIP152	FLT1	FLT1	86	1000
VIP152	FLT3	FLT3	38	1000
VIP152	FLT3(D835H)	FLT3	57	1000
VIP152	FLT3(D835V)	FLT3	15	1000
VIP152	FLT3(D835Y)	FLT3	67	1000
VIP152	FLT3(ITD)	FLT3	87	1000
VIP152	FLT3(ITD,D835V)	FLT3	60	1000
VIP152	FLT3(ITD,F691L)	FLT3	78	1000
VIP152	FLT3(K663Q)	FLT3	80	1000
VIP152	FLT3(N841I)	FLT3	54	1000
VIP152	FLT3(R834Q)	FLT3	78	1000
VIP152	FLT3-autoinhibited	FLT3	76	1000
VIP152	FLT4	FLT4	74	1000
VIP152	FRK	FRK	47	1000
VIP152	FYN	FYN	91	1000
VIP152	GAK	GAK	82	1000
VIP152	GCN2(Kin.Dom.2,S808G)	EIF2AK4	100	1000
VIP152	GRK1	GRK1	88	1000
VIP152	GRK2	ADRBK1	98	1000
VIP152	GRK3	ADRBK2	100	1000
VIP152	GRK4	GRK4	26	1000
VIP152	GRK7	GRK7	87	1000
VIP152	GSK3A	GSK3A	4.5	1000
VIP152	GSK3B	GSK3B	11	1000
VIP152	HASPIN	GSG2	99	1000
VIP152	HCK	HCK	82	1000
VIP152	HIPK1	HIPK1	54	1000
VIP152	HIPK2	HIPK2	71	1000
VIP152	HIPK3	HIPK3	66	1000
VIP152	HIPK4	HIPK4	68	1000
VIP152	HPK1	MAP4K1	85	1000
VIP152	HUNK	HUNK	100	1000
VIP152	ICK	ICK	9	1000
VIP152	IGF1R	IGF1R	100	1000
VIP152	IKK-alpha	CHUK	93	1000
VIP152	IKK-beta	IKBKB	100	1000
VIP152	IKK-epsilon	IKBKE	51	1000
VIP152	INSR	INSR	97	1000
VIP152	INSRR	INSRR	85	1000
VIP152	IRAK1	IRAK1	1.6	1000
VIP152	IRAK3	IRAK3	52	1000
VIP152	IRAK4	IRAK4	78	1000
VIP152	ITK	ITK	100	1000
VIP152	JAK1(JH1domain-catalytic)	JAK1	96	1000
VIP152	JAK1(JH2domain-pseudokinase)	JAK1	96	1000
VIP152	JAK2(JH1domain-catalytic)	JAK2	66	1000
VIP152	JAK3(JH1domain-catalytic)	JAK3	74	1000
VIP152	JNK1	MAPK8	82	1000
VIP152	JNK2	MAPK9	83	1000
VIP152	JNK3	MAPK10	82	1000
VIP152	KIT	KIT	83	1000
VIP152	KIT(A829P)	KIT	100	1000
VIP152	KIT(D816H)	KIT	59	1000
VIP152	KIT(D816V)	KIT	88	1000
VIP152	KIT(L576P)	KIT	72	1000
VIP152	KIT(V559D)	KIT	82	1000
VIP152	KIT(V559D,T670I)	KIT	64	1000
VIP152	KIT(V559D,V654A)	KIT	100	1000
VIP152	KIT-autoinhibited	KIT	100	1000
VIP152	LATS1	LATS1	62	1000
VIP152	LATS2	LATS2	97	1000
VIP152	LCK	LCK	56	1000
VIP152	LIMK1	LIMK1	92	1000
VIP152	LIMK2	LIMK2	91	1000
VIP152	LKB1	STK11	77	1000
VIP152	LOK	STK10	53	1000
VIP152	LRRK2	LRRK2	50	1000
VIP152	LRRK2(G2019S)	LRRK2	86	1000
VIP152	LTK	LTK	100	1000
VIP152	LYN	LYN	90	1000
VIP152	LZK	MAP3K13	100	1000
VIP152	MAK	MAK	84	1000
VIP152	MAP3K1	MAP3K1	78	1000
VIP152	MAP3K15	MAP3K15	93	1000
VIP152	MAP3K2	MAP3K2	57	1000
VIP152	MAP3K3	MAP3K3	86	1000
VIP152	MAP3K4	MAP3K4	82	1000
VIP152	MAP4K2	MAP4K2	26	1000
VIP152	MAP4K3	MAP4K3	57	1000
VIP152	MAP4K4	MAP4K4	44	1000
VIP152	MAP4K5	MAP4K5	41	1000
VIP152	MAPKAPK2	MAPKAPK2	81	1000
VIP152	MAPKAPK5	MAPKAPK5	89	1000
VIP152	MARK1	MARK1	89	1000
VIP152	MARK2	MARK2	81	1000
VIP152	MARK3	MARK3	100	1000
VIP152	MARK4	MARK4	88	1000
VIP152	MAST1	MAST1	81	1000
VIP152	MEK1	MAP2K1	85	1000
VIP152	MEK2	MAP2K2	88	1000
VIP152	MEK3	MAP2K3	84	1000
VIP152	MEK4	MAP2K4	89	1000
VIP152	MEK5	MAP2K5	52	1000
VIP152	MEK6	MAP2K6	94	1000
VIP152	MELK	MELK	96	1000
VIP152	MERTK	MERTK	58	1000
VIP152	MET	MET	26	1000
VIP152	MET(M1250T)	MET	27	1000
VIP152	MET(Y1235D)	MET	19	1000
VIP152	MINK	MINK1	29	1000
VIP152	MKK7	MAP2K7	100	1000
VIP152	MKNK1	MKNK1	98	1000
VIP152	MKNK2	MKNK2	96	1000
VIP152	MLCK	MYLK3	100	1000
VIP152	MLK1	MAP3K9	76	1000
VIP152	MLK2	MAP3K10	100	1000
VIP152	MLK3	MAP3K11	87	1000
VIP152	MRCKA	CDC42BPA	82	1000
VIP152	MRCKB	CDC42BPB	59	1000
VIP152	MST1	STK4	92	1000
VIP152	MST1R	MST1R	70	1000
VIP152	MST2	STK3	96	1000
VIP152	MST3	STK24	94	1000
VIP152	MST4	MST4	89	1000
VIP152	MTOR	MTOR	100	1000
VIP152	MUSK	MUSK	58	1000
VIP152	MYLK	MYLK	77	1000
VIP152	MYLK2	MYLK2	91	1000
VIP152	MYLK4	MYLK4	89	1000
VIP152	MYO3A	MYO3A	90	1000
VIP152	MYO3B	MYO3B	68	1000
VIP152	NDR1	STK38	93	1000
VIP152	NDR2	STK38L	100	1000
VIP152	NEK1	NEK1	99	1000
VIP152	NEK10	NEK10	77	1000
VIP152	NEK11	NEK11	74	1000
VIP152	NEK2	NEK2	84	1000
VIP152	NEK3	NEK3	62	1000
VIP152	NEK4	NEK4	100	1000
VIP152	NEK5	NEK5	92	1000
VIP152	NEK6	NEK6	93	1000
VIP152	NEK7	NEK7	94	1000
VIP152	NEK9	NEK9	93	1000
VIP152	NIK	MAP3K14	88	1000
VIP152	NIM1	MGC42105	86	1000
VIP152	NLK	NLK	59	1000
VIP152	OSR1	OXSR1	100	1000
VIP152	p38-alpha	MAPK14	100	1000
VIP152	p38-beta	MAPK11	100	1000
VIP152	p38-delta	MAPK13	98	1000
VIP152	p38-gamma	MAPK12	100	1000
VIP152	PAK1	PAK1	100	1000
VIP152	PAK2	PAK2	100	1000
VIP152	PAK3	PAK3	62	1000
VIP152	PAK4	PAK4	89	1000
VIP152	PAK6	PAK6	91	1000
VIP152	PAK7	PAK7	78	1000
VIP152	PCTK1	CDK16	24	1000
VIP152	PCTK2	CDK17	54	1000
VIP152	PCTK3	CDK18	84	1000
VIP152	PDGFRA	PDGFRA	80	1000
VIP152	PDGFRB	PDGFRB	71	1000
VIP152	PDPK1	PDPK1	100	1000
VIP152	PFCDPK1(P.falciparum)	CDPK1	86	1000
VIP152	PFPK5(P.falciparum)	MAL13P1.279	99	1000
VIP152	PFTAIRE2	CDK15	70	1000
VIP152	PFTK1	CDK14	84	1000
VIP152	PHKG1	PHKG1	96	1000
VIP152	PHKG2	PHKG2	88	1000
VIP152	PIK3C2B	PIK3C2B	90	1000
VIP152	PIK3C2G	PIK3C2G	94	1000
VIP152	PIK3CA	PIK3CA	95	1000
VIP152	PIK3CA(C420R)	PIK3CA	92	1000
VIP152	PIK3CA(E542K)	PIK3CA	100	1000
VIP152	PIK3CA(E545A)	PIK3CA	98	1000
VIP152	PIK3CA(E545K)	PIK3CA	93	1000
VIP152	PIK3CA(H1047L)	PIK3CA	100	1000
VIP152	PIK3CA(H1047Y)	PIK3CA	85	1000
VIP152	PIK3CA(I800L)	PIK3CA	98	1000
VIP152	PIK3CA(M1043I)	PIK3CA	84	1000
VIP152	PIK3CA(Q546K)	PIK3CA	96	1000
VIP152	PIK3CB	PIK3CB	100	1000
VIP152	PIK3CD	PIK3CD	75	1000
VIP152	PIK3CG	PIK3CG	97	1000
VIP152	PIK4CB	PI4KB	95	1000
VIP152	PIKFYVE	PIKFYVE	55	1000
VIP152	PIM1	PIM1	100	1000
VIP152	PIM2	PIM2	100	1000
VIP152	PIM3	PIM3	100	1000
VIP152	PIP5K1A	PIP5K1A	18	1000
VIP152	PIP5K1C	PIP5K1C	92	1000
VIP152	PIP5K2B	PIP4K2B	100	1000
VIP152	PIP5K2C	PIP4K2C	82	1000
VIP152	PKAC-alpha	PRKACA	100	1000
VIP152	PKAC-beta	PRKACB	94	1000
VIP152	PKMYT1	PKMYT1	45	1000
VIP152	PKN1	PKN1	88	1000
VIP152	PKN2	PKN2	92	1000
VIP152	PKNB(M.tuberculosis)	pknB	100	1000
VIP152	PLK1	PLK1	89	1000
VIP152	PLK2	PLK2	83	1000
VIP152	PLK3	PLK3	92	1000
VIP152	PLK4	PLK4	79	1000
VIP152	PRKCD	PRKCD	83	1000
VIP152	PRKCE	PRKCE	99	1000
VIP152	PRKCH	PRKCH	94	1000
VIP152	PRKCI	PRKCI	96	1000
VIP152	PRKCQ	PRKCQ	62	1000
VIP152	PRKD1	PRKD1	100	1000
VIP152	PRKD2	PRKD2	88	1000
VIP152	PRKD3	PRKD3	100	1000
VIP152	PRKG1	PRKG1	91	1000
VIP152	PRKG2	PRKG2	100	1000
VIP152	PRKR	EIF2AK2	100	1000
VIP152	PRKX	PRKX	99	1000
VIP152	PRP4	PRPF4B	71	1000
VIP152	PYK2	PTK2B	90	1000
VIP152	QSK	KIAA0999	98	1000
VIP152	RAF1	RAF1	96	1000
VIP152	RET	RET	94	1000
VIP152	RET(M918T)	RET	73	1000
VIP152	RET(V804L)	RET	86	1000
VIP152	RET(V804M)	RET	92	1000
VIP152	RIOK1	RIOK1	79	1000
VIP152	RIOK2	RIOK2	77	1000
VIP152	RIOK3	RIOK3	79	1000
VIP152	RIPK1	RIPK1	79	1000
VIP152	RIPK2	RIPK2	49	1000
VIP152	RIPK4	RIPK4	49	1000
VIP152	RIPK5	DSTYK	42	1000
VIP152	ROCK1	ROCK1	57	1000
VIP152	ROCK2	ROCK2	87	1000
VIP152	ROS1	ROS1	80	1000
VIP152	RPS6KA4(Kin.Dom.1-N-terminal)	RPS6KA4	85	1000
VIP152	RPS6KA4(Kin.Dom.2-C-terminal)	RPS6KA4	71	1000
VIP152	RPS6KA5(Kin.Dom.1-N-terminal)	RPS6KA5	100	1000
VIP152	RPS6KA5(Kin.Dom.2-C-terminal)	RPS6KA5	100	1000
VIP152	RSK1(Kin.Dom.1-N-terminal)	RPS6KA1	95	1000
VIP152	RSK1(Kin.Dom.2-C-terminal)	RPS6KA1	89	1000
VIP152	RSK2(Kin.Dom.1-N-terminal)	RPS6KA3	60	1000
VIP152	RSK2(Kin.Dom.2-C-terminal)	RPS6KA3	80	1000
VIP152	RSK3(Kin.Dom.1-N-terminal)	RPS6KA2	98	1000
VIP152	RSK3(Kin.Dom.2-C-terminal)	RPS6KA2	92	1000
VIP152	RSK4(Kin.Dom.1-N-terminal)	RPS6KA6	94	1000
VIP152	RSK4(Kin.Dom.2-C-terminal)	RPS6KA6	89	1000
VIP152	S6K1	RPS6KB1	100	1000
VIP152	SBK1	SBK1	100	1000
VIP152	SGK	SGK1	83	1000
VIP152	SgK110	SgK110	100	1000
VIP152	SGK2	SGK2	73	1000
VIP152	SGK3	SGK3	60	1000
VIP152	SIK	SIK1	88	1000
VIP152	SIK2	SIK2	79	1000
VIP152	SLK	SLK	16	1000
VIP152	SNARK	NUAK2	78	1000
VIP152	SNRK	SNRK	90	1000
VIP152	SRC	SRC	83	1000
VIP152	SRMS	SRMS	83	1000
VIP152	SRPK1	SRPK1	91	1000
VIP152	SRPK2	SRPK2	89	1000
VIP152	SRPK3	SRPK3	68	1000
VIP152	STK16	STK16	44	1000
VIP152	STK33	STK33	84	1000
VIP152	STK35	STK35	95	1000
VIP152	STK36	STK36	84	1000
VIP152	STK39	STK39	92	1000
VIP152	SYK	SYK	38	1000
VIP152	TAK1	MAP3K7	65	1000
VIP152	TAOK1	TAOK1	62	1000
VIP152	TAOK2	TAOK2	67	1000
VIP152	TAOK3	TAOK3	57	1000
VIP152	TBK1	TBK1	100	1000
VIP152	TEC	TEC	100	1000
VIP152	TESK1	TESK1	92	1000
VIP152	TGFBR1	TGFBR1	91	1000
VIP152	TGFBR2	TGFBR2	93	1000
VIP152	TIE1	TIE1	76	1000
VIP152	TIE2	TEK	86	1000
VIP152	TLK1	TLK1	89	1000
VIP152	TLK2	TLK2	98	1000
VIP152	TNIK	TNIK	32	1000
VIP152	TNK1	TNK1	82	1000
VIP152	TNK2	TNK2	92	1000
VIP152	TNNI3K	TNNI3K	27	1000
VIP152	TRKA	NTRK1	9.8	1000
VIP152	TRKB	NTRK2	30	1000
VIP152	TRKC	NTRK3	26	1000
VIP152	TRPM6	TRPM6	96	1000
VIP152	TSSK1B	TSSK1B	92	1000
VIP152	TSSK3	TSSK3	76	1000
VIP152	TTK	TTK	68	1000
VIP152	TXK	TXK	83	1000
VIP152	TYK2(JH1domain-catalytic)	TYK2	44	1000
VIP152	TYK2(JH2domain-pseudokinase)	TYK2	4.8	1000
VIP152	TYRO3	TYRO3	56	1000
VIP152	ULK1	ULK1	90	1000
VIP152	ULK2	ULK2	97	1000
VIP152	ULK3	ULK3	85	1000
VIP152	VEGFR2	KDR	55	1000
VIP152	VPS34	PIK3C3	100	1000
VIP152	VRK2	VRK2	81	1000
VIP152	WEE1	WEE1	86	1000
VIP152	WEE2	WEE2	89	1000
VIP152	WNK1	WNK1	90	1000
VIP152	WNK2	WNK2	85	1000
VIP152	WNK3	WNK3	92	1000
VIP152	WNK4	WNK4	80	1000
VIP152	YANK1	STK32A	97	1000
VIP152	YANK2	STK32B	98	1000
VIP152	YANK3	STK32C	95	1000
VIP152	YES	YES1	86	1000
VIP152	YSK1	STK25	100	1000
VIP152	YSK4	MAP3K19	19	1000
VIP152	ZAK	ZAK	79	1000
VIP152	ZAP70	ZAP70	80	1000
