# Supplementary material for: VIP152 is a selective CDK9 inhibitor with pre-clinical in vitro and in vivo efficacy in chronic lymphocytic leukemia
Source: Leukemia. 2022 Nov 14;37(2):326–38. doi: 10.1038/s41375-022-01758-z (PMC9898036; doi:10.1038/s41375-022-01758-z)
Supplement: Supplementary file 3 — Supplementary Table 2 [file 41375_2022_1758_MOESM3_ESM.xlsx]

## Sheet: Sheet1
Cat #	Assay Name	Batch*	Spec.	Rep.	Conc.	% Inh.	IC50*	Ki	nH
200510	Adenosine A1	335321	hum	2	10 μM	4
200610	Adenosine A2A	335292	hum	2	10 μM	22
200720	Adenosine A3	335279	hum	2	10 μM	43
203100	Adrenergic α1A	335323	rat	2	10 μM	34
203200	Adrenergic α1B	335325	rat	2	10 μM	18
203400	Adrenergic α1D	335327	hum	2	10 μM	19
203630	Adrenergic α2A	335212	hum	2	10 μM	100	0.064 μM	0.032 μM	0.94
204010	Adrenergic β1	335301	hum	2	10 μM	-7
204110	Adrenergic β2	335306	hum	2	10 μM	3
285010	Androgen (Testosterone) AR	335236	rat	2	10 μM	35
212510	Bradykinin B1	335346	hum	2	10 μM	1
212620	Bradykinin B2	335348	hum	2	10 μM	9
214510	Calcium Channel L-Type, Benzothiazepine	335215	rat	2	10 μM	16
214600	Calcium Channel L-Type Dihydropyridine	335202	rat	2	10 μM	7
216000	Calcium Channel N-Type	335266	rat	2	10 μM	4
217030	Cannabinoid CB1	335218	hum	2	10 μM	16
219500	Dopamine D1	335193	hum	2	10 μM	14
219700	Dopamine D2S	335195	hum	2	10 μM	15
219800	Dopamine D3	335418	hum	2	10 μM	7
219900	Dopamine D4.2	335199	hum	2	10 μM	32
224010	Endothelin ETA	335275	hum	2	10 μM	13
224110	Endothelin ETB	335277	hum	2	10 μM	3
225510	Epidermal Growth Factor (EGF)	335248	hum	2	10 μM	-15
226010	Estrogen Erα	335263	hum	2	10 μM	6
226600	GABAA, Flunitrazepam, Central	335224	rat	2	10 μM	6
226500	GABAA, Muscimol, Central	335304	rat	2	10 μM	-3
228610	GABAB1A	335191	hum	2	10 μM	1
232030	Glucocorticoid	335231	hum	2	10 μM	30
232700	Glutamate, Kainate	335189	rat	2	10 μM	13
232810	Glutamate, NMDA, Agonism	335204	rat	2	10 μM	3
232910	Glutamate, NMDA, Glycine	335268	rat	2	10 μM	12
233000	Glutamate, NMDA, Phencyclidine	335293	rat	2	10 μM	5
239610	Histamine H1	335229	hum	2	10 μM	1
239710	Histamine H2	335295	hum	2	10 μM	23
239820	Histamine H3	335607	hum	2	10 μM	-4
241000	Imidazoline I2, Central	335308	rat	2	10 μM	82	1.4 μM	0.93 μM	0.96
243520	Interleukin IL-1	335170	mouse	2	10 μM	-5
250460	Leukotriene, Cysteinyl CysLT1	335174	hum	2	10 μM	-22
251600	Melatonin MT1	335176	hum	2	10 μM	6
252610	Muscarinic M1	335337	hum	2	10 μM	-10
252710	Muscarinic M2	335319	hum	2	10 μM	-5
252810	Muscarinic M3	335317	hum	2	10 μM	3
257010	Neuropeptide Y Y1	335354	hum	2	10 μM	-3
257110	Neuropeptide Y Y2	335356	hum	2	10 μM	3
258590	Nicotinic Acetylcholine	335297	hum	2	10 μM	-9
258700	Nicotinic Acetylcholine α1, Bungarotoxin	335299	hum	2	10 μM	3
260130	Opiate δ1 (OP1, DOP)	335358	hum	2	10 μM	9
260210	Opiate κ(OP2, KOP)	335360	hum	2	10 μM	8
260410	Opiate μ(OP3, MOP)	335315	hum	2	10 μM	8
264500	Phorbol Ester	335313	mouse	2	10 μM	8
265010	Platelet Activating Factor (PAF)	335246	hum	2	10 μM	6
265600	Potassium Channel [KATP]	335330	ham	2	10 μM	-19
265900	Potassium Channel hERG	335311	hum	2	10 μM	26
268420	Prostanoid EP4	335586	hum	2	10 μM	24
268700	Purinergic P2X	335364	rabbit	2	10 μM	11
268810	Purinergic P2Y	335366	rat	2	10 μM	8
270000	Rolipram	335368	rat	2	10 μM	1
271110	Serotonin (5-Hydroxytryptamine) 5-HT1A)	335370	hum	2	10 μM	13
271700	Serotonin (5-Hydroxytryptamine) 5-HT2B)	335333	hum	2	10 μM	56
271910	Serotonin (5-Hydroxytryptamine) 5-HT3)	335372	hum	2	10 μM	-3
278110	Sigma σ1	335340	hum	2	10 μM	71	1.78 μM	0.75 μM	0.75
279510	Sodium Channel, Site 2	335335	rat	2	10 μM	26
255520	Tachykinin NK1	335352	hum	2	10 μM	19
285900	Thyroid Hormone	335165	rat	2	10 μM	20
220320	Transporter, Dopamine (DAT)	335294	hum	2	10 μM	31
226400	Transporter, GABA	335222	rat	2	10 μM	-20
204410	Transporter, Norepinephrine (NET)	335291	hum	2	10 μM	37
274030	Transporter, Serotonin (5-Hydroxytryptamine) (SERT)	335233	hum	2	10 μM	-3
