# Supplementary material for: VIP152 is a selective CDK9 inhibitor with pre-clinical in vitro and in vivo efficacy in chronic lymphocytic leukemia
Source: Leukemia. 2022 Nov 14;37(2):326–38. doi: 10.1038/s41375-022-01758-z (PMC9898036; doi:10.1038/s41375-022-01758-z)
Supplement: Supplementary file 4 — Supplementary Table 3 [file 41375_2022_1758_MOESM4_ESM.xls]

## Sheet: VIP152_2hr_vs_DMSO_2hr.clear.re
	baseMean	log2FoldChange	lfcSE	stat	pvalue	padj
A1BG	320.462	0.432304	0.371173	1.1647	0.244142	0.45786
A1BG-AS1	171.574	0.776971	0.497237	1.56258	0.118152	0.285462
AAAS	489.255	0.150213	0.332267	0.452084	0.651209	0.800286
AAGAB	849.386	0.632737	0.382412	1.6546	0.0980063	0.253319
AAMDC	150.753	0.44891	0.510257	0.879772	0.378983	0.595944
AAMP	1021.13	0.592423	0.299092	1.98074	0.0476209	0.152969
AAR2	385.33	-1.39433	0.353538	-3.94395	8.0152e-05	0.00119186
AARSD1	544.426	-0.0785505	0.442196	-0.177637	0.859008	0.929492
AASDH	390.107	-0.441011	0.391511	-1.12644	0.259981	0.475356
AASDHPPT	521.339	-1.49855	0.340938	-4.39538	1.10579e-05	0.000239567
AATF	354.275	0.929567	0.368641	2.5216	0.0116822	0.0557661
ABCA11P	264.473	-0.610287	0.38427	-1.58817	0.112247	0.275671
ABCA5	741.693	0.894029	0.276203	3.23685	0.00120858	0.00983574
ABCA6	3642.29	0.843201	0.280235	3.00891	0.00262191	0.018185
ABCB10	265.397	0.206393	0.467564	0.441423	0.658907	0.806478
ABCB4	771.223	-0.434455	0.288722	-1.50475	0.132389	0.308516
ABCB7	410.304	0.042106	0.348082	0.120966	0.903718	0.954301
ABCD3	284.002	-0.304031	0.354062	-0.858693	0.39051	0.604903
ABCD4	513.898	0.740459	0.359136	2.06178	0.0392286	0.132999
ABCE1	752.097	-0.84068	0.309674	-2.71473	0.00663298	0.0364514
ABCF2-H2BE1	404.488	0.639905	0.530311	1.20666	0.227563	0.438932
ABCF3	464.009	-0.323423	0.335876	-0.962924	0.335586	0.552677
ABCG1	667.728	-0.220835	0.347364	-0.635744	0.524943	0.714235
ABHD10	322.03	-0.733573	0.424023	-1.73003	0.0836247	0.227088
ABHD11	217.112	-1.79291	0.445903	-4.02085	5.79894e-05	0.000914769
ABHD12	125.246	0.288788	0.489483	0.589985	0.555201	0.733631
ABHD13	383.454	0.227225	0.349273	0.650566	0.515326	0.707231
ABHD14A	639.342	0.59196	0.3559	1.66327	0.0962577	0.250359
ABHD14A-ACY1	496.222	0.311519	0.361103	0.862688	0.388309	0.603271
ABHD14B	960.734	1.0431	0.444472	2.34684	0.0189334	0.0799297
ABHD15	617.713	-1.55697	0.308897	-5.04041	4.64529e-07	1.46531e-05
ABHD17A	308.803	0.459382	0.355304	1.29293	0.196036	0.400162
ABHD17B	219.787	0.0810734	0.522699	0.155105	0.876738	0.940242
ABHD18	409.337	0.0633043	0.357918	0.176868	0.859612	0.929845
ABHD3	548.591	0.631122	0.349501	1.80578	0.0709528	0.202717
ABHD4	324.399	0.0633605	0.422254	0.150053	0.880723	0.942106
ABI1	2200.37	-0.20323	0.280303	-0.725037	0.468429	0.66784
ABI2	404.739	0.553276	0.355737	1.5553	0.119875	0.288335
ABI3	147.09	0.0290045	0.558644	0.0519195	0.958593	0.979609
ABITRAM	250.991	-1.51834	0.436042	-3.4821	0.000497498	0.00492873
ABLIM1	739.033	0.326362	0.384055	0.84978	0.395447	0.609082
ABRACL	382.546	0.219469	0.335718	0.653732	0.513284	0.706153
ABRAXAS1	582.898	-1.45044	0.352539	-4.11428	3.88397e-05	0.000672697
ABRAXAS2	439.6	-0.690362	0.356563	-1.93615	0.0528489	0.16434
ABT1	1192.96	-3.06452	0.355228	-8.6269	6.30378e-18	1.27466e-15
ABTB1	600.505	0.904601	0.375823	2.40698	0.0160849	0.0703202
ACAA1	631.131	0.605328	0.37074	1.63276	0.10252	0.260718
ACAA2	999.406	0.407478	0.277826	1.46667	0.142467	0.324335
ACAD11	540.528	0.84491	0.36188	2.33478	0.0195549	0.0818524
ACAD8	546.802	0.472521	0.378259	1.2492	0.211591	0.420093
ACAD9	203.029	-0.0979512	0.425664	-0.230114	0.818003	0.90423
ACADM	1283.56	0.461182	0.281974	1.63555	0.101934	0.259642
ACADSB	435.363	0.452221	0.36871	1.2265	0.220012	0.429673
ACADVL	1270.81	0.288328	0.356795	0.808106	0.419029	0.625747
ACAP1	1473.17	0.967762	0.255969	3.78078	0.000156337	0.00200467
ACAP2	1781.51	0.616922	0.263061	2.34517	0.0190183	0.0801596
ACAT1	623.842	-0.142672	0.405703	-0.351667	0.725088	0.847117
ACAT2	659.76	-0.64401	0.326282	-1.97379	0.048406	0.154609
ACBD3	513.838	-0.883697	0.361419	-2.44508	0.0144822	0.0649639
ACBD5	462.072	-0.26504	0.345185	-0.767819	0.442595	0.645515
ACBD6	540.144	-0.14067	0.368886	-0.381338	0.702953	0.833225
ACD	392.353	-0.403745	0.357328	-1.1299	0.258518	0.473659
ACIN1	660.981	-0.398753	0.387737	-1.02841	0.303757	0.522221
ACLY	517.658	0.300081	0.306957	0.977599	0.328273	0.545775
ACO2	1078.45	0.0975775	0.293563	0.33239	0.739595	0.857828
ACOT1	171.153	-0.712288	0.447562	-1.59148	0.111501	0.274694
ACOT13	347.84	-0.113655	0.364032	-0.312212	0.754879	0.867275
ACOT2	310.63	-1.34731	0.378509	-3.55952	0.00037153	0.00391173
ACOT4	151.31	-0.907175	0.52615	-1.72417	0.0846764	0.228808
ACOT8	213.355	-0.327567	0.462805	-0.707787	0.479078	0.677791
ACOT9	816.09	0.49287	0.365087	1.35001	0.177013	0.373542
ACP1	2276.68	-0.264516	0.289118	-0.914907	0.36024	0.578586
ACP5	622.385	-0.134149	0.347327	-0.386231	0.699326	0.831386
ACSBG1	506.419	-0.237844	0.349152	-0.681205	0.495742	0.690833
ACSF3	435.108	-0.449196	0.315729	-1.42273	0.154815	0.342941
ACSL1	196.859	0.4997	0.422675	1.18223	0.237114	0.449382
ACSL3	448.714	-0.34028	0.383999	-0.886146	0.375539	0.593015
ACSL4	278.034	0.619092	0.413726	1.49638	0.134554	0.311886
ACSL5	535.655	-0.309119	0.337498	-0.915914	0.359712	0.57802
ACSM1	763.367	-2.03524	0.347143	-5.86282	4.55071e-09	2.18822e-07
ACSM3	580.143	-1.24024	0.290228	-4.27332	1.92582e-05	0.000380627
ACTB	36493.9	-0.117423	0.218048	-0.538517	0.59022	0.760163
ACTG1	13455.3	-0.230011	0.207553	-1.1082	0.267774	0.483993
ACTL6A	880.897	-1.04983	0.387526	-2.70906	0.00674745	0.0368748
ACTR10	788.649	-0.382059	0.34695	-1.10119	0.270812	0.48792
ACTR1A	459.973	0.262476	0.405138	0.647868	0.51707	0.708405
ACTR1B	234.756	0.438161	0.515863	0.849375	0.395672	0.609309
ACTR2	2065.73	0.494306	0.260721	1.89592	0.0579707	0.176287
ACTR3	2347.74	0.324834	0.239805	1.35458	0.175552	0.371553
ACTR3C	289.341	-0.307913	0.440949	-0.698295	0.484993	0.682358
ACTR5	256.04	0.215101	0.429346	0.500996	0.616374	0.776991
ACTR6	675.492	-0.570888	0.363145	-1.57207	0.115935	0.281746
ACTR8	288.29	0.290764	0.389835	0.745865	0.455749	0.657767
ACY1	254.835	0.204783	0.461332	0.443894	0.657119	0.804911
ACYP1	159.132	0.948768	0.459813	2.06338	0.0390766	0.132712
ACYP2	213.9	0.396739	0.420445	0.943618	0.345365	0.564003
ADA2	761.868	0.699263	0.403728	1.73202	0.0832708	0.226439
ADAL	208.576	-0.0462047	0.443132	-0.104269	0.916956	0.960927
ADAM10	960.49	1.32267	0.287183	4.60567	4.11147e-06	0.000103588
ADAM17	746.859	0.192939	0.313456	0.615523	0.53821	0.722392
ADAM28	9383.42	0.648665	0.224192	2.89335	0.00381154	0.024557
ADAMTS6	904.799	0.0794278	0.296851	0.267568	0.789032	0.885864
ADAR	1408.98	-0.623125	0.324393	-1.9209	0.0547448	0.168508
ADAT1	440.672	-0.0400685	0.430125	-0.0931556	0.92578	0.96525
ADAT2	335.269	0.608314	0.385047	1.57984	0.114143	0.27842
ADAT3	103.792	-0.121614	0.585743	-0.207624	0.835522	0.91492
ADCK2	176.469	0.57911	0.459638	1.25993	0.207696	0.415076
ADCK5	101.996	1.28088	0.546508	2.34375	0.019091	0.080337
ADCY7	538.569	0.447281	0.405973	1.10175	0.270569	0.487678
ADD1	1112.37	0.236353	0.339648	0.695876	0.486506	0.682649
ADD3	1361.28	0.319416	0.273108	1.16956	0.242179	0.455793
ADGRE5	897.714	-0.178482	0.377244	-0.47312	0.636128	0.791871
ADH5	1103.92	-0.35133	0.278262	-1.26259	0.206738	0.413379
ADHFE1	539.745	-0.0271502	0.406134	-0.0668502	0.946701	0.974319
ADI1	1122.6	0.818051	0.317279	2.57833	0.0099279	0.0493952
ADIPOR1	1658.21	-0.15744	0.288975	-0.544824	0.585875	0.757039
ADK	994.245	-0.5626	0.288199	-1.95212	0.0509236	0.160131
ADNP	1438.22	-0.0195661	0.325936	-0.0600306	0.952131	0.977161
ADORA2A	324.409	-1.52548	0.415319	-3.67304	0.000239682	0.00281298
ADPGK	2313.09	-0.423624	0.299989	-1.41213	0.15791	0.346682
ADPGK-AS1	155.443	0.339005	0.498509	0.680038	0.496481	0.691265
ADPRM	316.461	-1.38444	0.542821	-2.55046	0.010758	0.0526516
ADPRS	380.29	-2.39656	0.394855	-6.06946	1.2834e-09	6.96453e-08
ADRM1	879.063	-0.926984	0.296069	-3.13097	0.00174229	0.013148
ADSL	524.603	-0.518864	0.369675	-1.40357	0.160448	0.351178
ADSS2	646.476	-0.325647	0.300054	-1.0853	0.277791	0.494505
ADTRP	8461.92	0.494469	0.224118	2.20629	0.0273635	0.103794
AEBP2	332.866	-0.662104	0.377622	-1.75335	0.0795417	0.21917
AFF3	3182.18	0.18481	0.232689	0.794236	0.427058	0.632924
AFF4	658.15	-0.0793286	0.322375	-0.246076	0.805624	0.896143
AFG3L1P	564.755	-0.251237	0.387323	-0.648651	0.516564	0.708095
AFG3L2	386.628	-0.69433	0.51234	-1.35521	0.175349	0.371223
AFTPH	1164.19	0.399009	0.305101	1.30779	0.190944	0.392951
AGA	393.5	-0.553108	0.390847	-1.41515	0.157024	0.345698
AGAP6	319.49	1.07709	0.506699	2.12571	0.0335276	0.119963
AGBL3	236.538	-0.619073	0.435698	-1.42088	0.155353	0.343637
AGBL5	1448.22	0.502947	0.270255	1.86101	0.0627428	0.186081
AGFG1	569.753	0.144874	0.295205	0.490757	0.623598	0.782823
AGGF1	485.764	-0.578103	0.316452	-1.82683	0.0677258	0.196644
AGK	808.549	0.557579	0.344239	1.61975	0.105287	0.265012
AGO1	731.465	0.407576	0.300477	1.35643	0.174963	0.370703
AGO2	704.986	0.36496	0.288788	1.26376	0.206315	0.412896
AGO3	883.392	0.259317	0.281859	0.920024	0.35756	0.576748
AGO4	403.562	0.190589	0.440664	0.432503	0.665376	0.810747
AGPAT2	227.744	-0.486055	0.430151	-1.12996	0.258492	0.473659
AGPAT3	409.552	0.370624	0.445483	0.83196	0.405431	0.616757
AGPAT5	3590.28	-0.316609	0.260001	-1.21772	0.22333	0.433574
AGTPBP1	726.65	1.0082	0.360871	2.7938	0.00520927	0.030543
AGTRAP	136.045	0.156476	0.576123	0.271603	0.785928	0.884267
AHCTF1	443.149	0.523385	0.368959	1.41855	0.156031	0.344267
AHCY	435.601	0.972784	0.420144	2.31536	0.0205932	0.0844895
AHCYL1	583.526	0.24147	0.366294	0.659225	0.509751	0.703148
AHI1	2965.97	0.406112	0.240858	1.68611	0.0917749	0.242053
AHNAK	796.744	0.793086	0.347224	2.28408	0.0223671	0.0894456
AHSA1	632.82	0.0358026	0.32604	0.10981	0.91256	0.958759
AHSA2P	1556.3	0.653956	0.243883	2.68143	0.00733072	0.0392465
AIFM1	220.561	0.210329	0.48268	0.435753	0.663016	0.809748
AIG1	324.292	0.339997	0.49082	0.692711	0.488491	0.684356
AIM2	601.447	0.234401	0.355095	0.660108	0.509185	0.702612
AIMP1	1096.62	-0.550684	0.281297	-1.95766	0.0502697	0.158698
AIMP2	296.934	-1.53132	0.36401	-4.20682	2.58995e-05	0.000489792
AIP	2441.77	-0.0237917	0.248213	-0.0958516	0.923638	0.964178
AK1	439.804	-0.163106	0.320699	-0.508595	0.611036	0.773411
AK2	1167.83	0.742825	0.277223	2.67952	0.00737269	0.0393909
AK3	459.173	0.0317757	0.372222	0.0853676	0.931969	0.967261
AK6	325.1	-1.99897	0.374531	-5.33725	9.4367e-08	3.41366e-06
AK9	550.447	0.0735583	0.32891	0.223643	0.823035	0.907122
AKAP10	607.223	0.0149628	0.328898	0.0454939	0.963714	0.981258
AKAP13	2069.67	-0.18594	0.297765	-0.624451	0.532331	0.718707
AKAP17A	608.351	0.424042	0.306924	1.38159	0.167098	0.359604
AKAP8	469.046	-0.642964	0.319581	-2.0119	0.0442305	0.144731
AKAP8L	677.713	0.290892	0.291009	0.999599	0.317504	0.535237
AKAP9	3999.55	0.408376	0.24452	1.67012	0.0948963	0.247799
AKIP1	407.724	0.493842	0.39033	1.26519	0.205803	0.412653
AKIRIN1	641.102	-0.195437	0.399993	-0.4886	0.625125	0.783741
AKIRIN2	502.679	-1.96228	0.390774	-5.02153	5.12609e-07	1.59151e-05
AKNA	750.732	-0.360449	0.298308	-1.20831	0.226928	0.43814
AKR1A1	1193.26	0.582153	0.300759	1.93561	0.0529153	0.164482
AKR1B1	1991.27	1.01314	0.258546	3.9186	8.90632e-05	0.00129825
AKR7A2	956.353	0.266992	0.298133	0.895547	0.370495	0.588227
AKT1	404.43	1.27343	0.365385	3.48518	0.000491799	0.00489315
AKT2	353.139	0.749939	0.354391	2.11614	0.0343333	0.122125
AKTIP	374.617	-0.24921	0.364973	-0.682818	0.494722	0.689655
ALAS1	189.623	-0.90263	0.464286	-1.94412	0.0518804	0.162482
ALDH18A1	333.571	0.507699	0.365486	1.38911	0.164801	0.356842
ALDH3A2	362.123	-0.601858	0.446275	-1.34863	0.177457	0.374204
ALDH5A1	487.103	-0.0159958	0.382132	-0.0418593	0.966611	0.982418
ALDH9A1	1015.11	0.0822786	0.352188	0.233621	0.815279	0.90223
ALDOA	11216.4	0.518129	0.211468	2.45016	0.0142794	0.0642737
ALG10	478.74	0.85114	0.328762	2.58892	0.00962767	0.048175
ALG11	456.678	0.333785	0.377502	0.884193	0.376592	0.593807
ALG13	826.771	-0.453763	0.326752	-1.38871	0.164922	0.357006
ALG14	238.557	-0.791936	0.464223	-1.70594	0.0880191	0.234542
ALG2	390.881	-0.957156	0.347855	-2.75159	0.00593065	0.0336326
ALG3	461.244	-0.0799132	0.441661	-0.180938	0.856416	0.928344
ALG5	758.09	-1.0055	0.290646	-3.45955	0.000541085	0.0052614
ALG6	449.428	-0.150034	0.406126	-0.369428	0.711809	0.838435
ALG8	557.107	0.251244	0.339426	0.740203	0.459177	0.660417
ALKBH1	261.222	-0.382331	0.45126	-0.847252	0.396854	0.610818
ALKBH2	253.426	-0.593694	0.386012	-1.53802	0.124044	0.294464
ALKBH3	265.11	0.31967	0.389478	0.820767	0.411779	0.620707
ALKBH5	960.064	-0.0378398	0.307479	-0.123065	0.902056	0.953197
ALKBH6	727.857	0.85351	0.354733	2.40606	0.0161254	0.0704126
ALKBH7	827.193	0.115929	0.325806	0.355823	0.721973	0.844479
ALOX12-AS1	197.225	0.0732112	0.416877	0.175618	0.860594	0.93057
ALOX15P1	299.63	0.583152	0.384752	1.51566	0.129606	0.303858
ALOX5	1815.49	0.239908	0.282741	0.848509	0.396155	0.609933
ALOX5AP	2674.36	0.352289	0.236331	1.49066	0.136051	0.314633
AMD1	825.06	-1.40232	0.27169	-5.16147	2.45017e-07	8.25728e-06
AMDHD2	678.735	0.374774	0.301203	1.24426	0.213405	0.422206
AMFR	488.062	0.0715922	0.398086	0.179841	0.857277	0.928682
AMN1	829.095	-0.279279	0.339195	-0.823358	0.410304	0.619604
AMPD2	209.654	0.337445	0.456825	0.738673	0.460105	0.661134
AMPD3	253.325	0.0774274	0.434922	0.178026	0.858703	0.929476
AMY2B	534.157	0.327674	0.340194	0.963195	0.335449	0.552612
AMZ2	2068.2	0.219478	0.235411	0.932316	0.351173	0.570604
AMZ2P1	220.442	0.335407	0.393653	0.852037	0.394194	0.607863
ANAPC10	297.515	-0.933555	0.40789	-2.28874	0.0220942	0.0888502
ANAPC11	1028.38	0.164559	0.295385	0.557099	0.57746	0.752205
ANAPC13	1318.96	-0.715409	0.294257	-2.43124	0.0150474	0.0668529
ANAPC15	495.626	-0.70506	0.363981	-1.93708	0.0527356	0.164247
ANAPC16	3193.91	0.713228	0.262309	2.71904	0.00654718	0.0362069
ANAPC1P2	183.541	0.246828	0.528021	0.467458	0.640172	0.794038
ANAPC2	248.032	0.132699	0.443375	0.299292	0.764717	0.871342
ANAPC4	825.412	0.189523	0.370846	0.511056	0.609312	0.772585
ANAPC5	3115.92	0.234893	0.263143	0.892643	0.372048	0.589448
ANAPC7	875.425	0.330284	0.294908	1.11996	0.262733	0.478501
ANGEL2	691.881	0.305187	0.376876	0.809779	0.418067	0.625475
ANGPTL6	184.264	0.389348	0.442108	0.880663	0.3785	0.595542
ANKAR	381.362	0.150224	0.365792	0.410682	0.681306	0.8201
ANKHD1	2334.34	-0.150816	0.305462	-0.493731	0.621497	0.780602
ANKHD1-EIF4EBP3	2407.81	-0.239652	0.29897	-0.801591	0.42279	0.629316
ANKIB1	452.276	0.131708	0.324769	0.405543	0.685078	0.822678
ANKLE2	809.425	-0.183739	0.281327	-0.653115	0.513682	0.706153
ANKMY1	275.05	-0.757622	0.387123	-1.95706	0.0503408	0.158795
ANKMY2	256.412	0.134101	0.411189	0.326129	0.744327	0.861426
ANKRA2	599.13	0.0194031	0.343967	0.0564098	0.955015	0.97793
ANKRD10	5194.33	0.42393	0.240016	1.76626	0.0773525	0.214941
ANKRD11	1529.26	0.148583	0.274031	0.542212	0.587672	0.758367
ANKRD12	5409.85	0.338215	0.248215	1.36259	0.173012	0.367595
ANKRD13A	2638.83	0.33486	0.247995	1.35027	0.17693	0.373467
ANKRD13C	276.849	-0.216272	0.40146	-0.538715	0.590084	0.760111
ANKRD13D	208.391	-0.179205	0.44073	-0.406609	0.684296	0.822114
ANKRD17	539.666	0.26814	0.307623	0.871652	0.383398	0.599339
ANKRD19P	195.949	0.971881	0.424291	2.2906	0.0219866	0.0885586
ANKRD26	353.932	0.475663	0.357529	1.33042	0.18338	0.382277
ANKRD28	348.23	0.042435	0.34308	0.123688	0.901562	0.953197
ANKRD36	1488.43	0.417733	0.250932	1.66472	0.0959682	0.249771
ANKRD36B	1578.71	0.197273	0.260696	0.756718	0.449219	0.651561
ANKRD36C	1421.1	0.579453	0.258789	2.23909	0.02515	0.0975566
ANKRD39	138.524	-0.551639	0.565223	-0.975968	0.32908	0.546343
ANKRD40	253.497	-0.117493	0.437478	-0.26857	0.788261	0.885754
ANKRD42	206.43	0.667459	0.417776	1.59765	0.110121	0.272488
ANKRD42-DT	78.2051	-0.662074	0.60529	-1.09381	0.274037	0.490688
ANKRD44	3173.84	-0.000180617	0.224344	-0.000805091	0.999358	0.999467
ANKRD44-IT1	217.081	-1.8364	0.441978	-4.15495	3.25362e-05	0.000589841
ANKRD46	226.853	0.379079	0.420304	0.901915	0.367102	0.584252
ANKRD49	1248.64	-0.876476	0.274899	-3.18836	0.00143083	0.0112742
ANKRD54	242.553	-0.352343	0.452449	-0.778745	0.43613	0.640588
ANKZF1	1225.22	1.0424	0.355883	2.92904	0.00340008	0.0223932
ANO6	500.379	0.688177	0.454061	1.5156	0.12962	0.303858
ANO9	238.307	1.78484	0.451116	3.95649	7.60602e-05	0.00114771
ANP32A	497.03	0.177102	0.30742	0.576092	0.564553	0.741709
ANP32B	1456.27	0.252147	0.26791	0.941161	0.346622	0.565349
ANP32E	2757.18	0.508124	0.226201	2.24634	0.0246824	0.0962638
ANTKMT	316.299	0.467863	0.425108	1.10057	0.271082	0.488272
ANTXRLP1	186.336	0.0824512	0.45138	0.182664	0.855061	0.92764
ANXA11	2118.83	0.168987	0.255683	0.660924	0.508661	0.702135
ANXA2	2209.28	0.0664699	0.253047	0.262678	0.792799	0.888129
ANXA2P2	135.147	0.0646485	0.482103	0.134097	0.893326	0.949603
ANXA2R	156.336	0.36319	0.479217	0.757883	0.448521	0.650863
ANXA5	2562.98	0.437123	0.232592	1.87935	0.0601962	0.180486
ANXA6	449.467	0.891082	0.386434	2.30591	0.0211158	0.0861251
ANXA7	2601.93	0.194201	0.26542	0.731673	0.464368	0.664008
AOPEP	535.355	-0.130645	0.377502	-0.346077	0.729285	0.850131
AP1B1	977.538	0.120762	0.37754	0.319867	0.749069	0.864378
AP1G1	811.777	0.065448	0.385394	0.169821	0.865151	0.934088
AP1G2	1863.92	1.04946	0.251904	4.1661	3.09856e-05	0.00056563
AP1G2-AS1	670.89	1.04737	0.292992	3.57474	0.00035057	0.00372587
AP1M1	947.066	0.468233	0.335031	1.39758	0.162239	0.353874
AP1S1	86.978	0.323831	0.588808	0.549977	0.582335	0.754887
AP1S2	810.506	1.50913	0.268899	5.61226	1.99706e-08	8.37704e-07
AP1S3	603.869	-0.137963	0.315019	-0.437951	0.661421	0.808427
AP2B1	706.81	0.179267	0.421099	0.425712	0.670317	0.814503
AP2M1	3480.46	0.769699	0.287456	2.67762	0.00741469	0.039535
AP2S1	455.633	-0.137575	0.342559	-0.40161	0.687971	0.824518
AP3B1	1542.52	-0.488492	0.345327	-1.41458	0.157192	0.345971
AP3D1	397.132	0.00422426	0.428525	0.00985767	0.992135	0.99491
AP3M1	1376.17	-0.256509	0.311074	-0.824592	0.409603	0.619511
AP3M2	391.292	-0.184721	0.368643	-0.501084	0.616312	0.776991
AP3S1	951.947	0.364531	0.295858	1.23211	0.217906	0.427465
AP3S2	382.934	-0.16575	0.333248	-0.497378	0.618923	0.778689
AP4B1	827.297	-0.125487	0.355891	-0.352601	0.724388	0.84655
AP4B1-AS1	237.265	0.158199	0.454575	0.348015	0.727829	0.849188
AP4M1	360.128	0.264378	0.356724	0.741128	0.458616	0.659851
AP5M1	1297.31	-0.505705	0.306666	-1.64904	0.0991388	0.255409
APBA3	205.083	1.18303	0.573162	2.06405	0.0390133	0.132631
APBB1IP	832.127	0.288785	0.287735	1.00365	0.315548	0.532851
APBB2	1554.58	-0.124489	0.300141	-0.414769	0.678311	0.819685
APBB3	264.662	0.852478	0.453373	1.8803	0.0600671	0.180178
APEH	717.844	0.699955	0.355918	1.96662	0.0492271	0.156408
APEX1	2994.58	-0.351385	0.284587	-1.23472	0.216936	0.426091
APEX2	338.091	-0.513915	0.409089	-1.25624	0.209028	0.416555
APH1A	705.21	0.121245	0.372335	0.325634	0.744701	0.861497
APH1B	592.334	-0.356643	0.34169	-1.04376	0.296596	0.513717
API5	1429.32	-0.295396	0.275146	-1.0736	0.283003	0.49985
APIP	290.054	-0.57256	0.388667	-1.47314	0.140714	0.32183
APLP2	1577.64	0.095867	0.268136	0.357532	0.720694	0.843792
APMAP	593.475	0.598494	0.337534	1.77314	0.0762062	0.212353
APOBEC2	249.647	-0.661064	0.389345	-1.69789	0.0895292	0.2374
APOBEC3C	2386.61	0.451282	0.26762	1.68628	0.0917421	0.242049
APOBEC3F	601.812	0.045679	0.344144	0.132732	0.894405	0.949937
APOBEC3G	878.567	-0.144039	0.283204	-0.508607	0.611028	0.773411
APOD	2409.21	0.934945	0.284659	3.28444	0.00102185	0.00860933
APOO	173.595	-0.677824	0.512986	-1.32133	0.186391	0.386747
APPBP2	434.842	0.797351	0.313011	2.54736	0.0108542	0.0529617
APPL1	833.462	0.0385196	0.347703	0.110783	0.911788	0.958332
APPL2	422.646	-0.549512	0.372366	-1.47573	0.140016	0.320419
APRT	2168.5	0.895302	0.252613	3.54416	0.000393862	0.00406012
APTR	477.066	0.0172242	0.336991	0.0511119	0.959236	0.979609
APTX	529.983	-0.363193	0.297569	-1.22053	0.222262	0.43214
AQR	980.007	-0.919938	0.27268	-3.37369	0.000741672	0.00666913
ARAF	485.441	-0.257337	0.465105	-0.553288	0.580066	0.753857
ARAP1	462.555	-0.153175	0.361484	-0.423738	0.671757	0.815528
ARAP2	636.81	0.677131	0.301969	2.24239	0.0249365	0.0969669
ARCN1	641.093	-1.14931	0.413991	-2.77617	0.00550037	0.0318941
ARF1	4570.92	-0.0287331	0.228231	-0.125895	0.899815	0.952475
ARF3	399.453	0.762224	0.328503	2.32029	0.020325	0.083874
ARF4	1445.54	-0.680636	0.270658	-2.51474	0.0119119	0.0563511
ARF5	2578.29	0.299753	0.268452	1.1166	0.264166	0.480557
ARF6	1390.14	-2.96356	0.281433	-10.5303	6.26676e-26	2.47098e-23
ARFGAP1	183.432	0.803414	0.448518	1.79126	0.0732512	0.206602
ARFGAP2	962.667	-0.878677	0.394896	-2.22509	0.0260754	0.100259
ARFGAP3	478.846	0.370712	0.332998	1.11325	0.265599	0.481941
ARFGEF1	572.845	0.0436331	0.392559	0.11115	0.911497	0.958312
ARFGEF2	614.717	0.426668	0.36397	1.17226	0.241092	0.454411
ARFIP1	345.855	-0.221197	0.332749	-0.664758	0.506205	0.699971
ARFIP2	409.237	0.022417	0.345001	0.0649766	0.948193	0.975114
ARFRP1	572.303	-0.0624316	0.335215	-0.186243	0.852254	0.925485
ARG2	223.038	-0.0664607	0.418219	-0.158914	0.873737	0.938603
ARGLU1	3222.92	0.506126	0.225141	2.24804	0.0245734	0.0960322
ARHGAP1	496.201	-0.352889	0.374205	-0.943038	0.345662	0.564366
ARHGAP12	584.167	0.40766	0.342803	1.18919	0.234363	0.445669
ARHGAP15	2975.44	-0.102509	0.274065	-0.374031	0.708382	0.836898
ARHGAP17	248.965	0.00564881	0.437463	0.0129127	0.989697	0.993271
ARHGAP24	5345.12	-0.0960235	0.233864	-0.410596	0.681369	0.8201
ARHGAP25	4337.59	-0.500368	0.287709	-1.73915	0.0820088	0.223934
ARHGAP30	670.099	-0.272997	0.300413	-0.90874	0.363488	0.580839
ARHGAP4	695.14	0.484894	0.295241	1.64237	0.100514	0.25719
ARHGAP45	1499.97	0.450879	0.319174	1.41265	0.15776	0.346682
ARHGAP5	854.404	0.0507641	0.314123	0.161606	0.871616	0.937347
ARHGAP9	1934.9	0.501959	0.255502	1.9646	0.0494607	0.156823
ARHGDIA	314.622	-0.929683	0.404692	-2.29726	0.021604	0.0875934
ARHGDIB	22237.1	0.426135	0.212132	2.00882	0.0445562	0.145615
ARHGEF1	695.586	-0.0889802	0.366581	-0.24273	0.808215	0.898147
ARHGEF18	430.033	0.369365	0.464278	0.795568	0.426283	0.632368
ARHGEF3	573.009	-0.0265176	0.304633	-0.0870479	0.930633	0.966672
ARHGEF39	368.975	0.0127657	0.330792	0.0385914	0.969216	0.983559
ARHGEF4	492.22	0.0867519	0.322806	0.268743	0.788127	0.885754
ARHGEF6	427.406	0.789567	0.405918	1.94514	0.0517582	0.162163
ARHGEF7	533.38	0.144601	0.299027	0.483573	0.628689	0.786335
ARID1A	916.997	-0.275966	0.271715	-1.01564	0.309799	0.527891
ARID1B	1162.99	0.248284	0.270464	0.917993	0.358622	0.577516
ARID2	1013.43	0.202201	0.286861	0.704874	0.480889	0.679135
ARID3B	207.447	0.929639	0.426702	2.17866	0.0293569	0.108945
ARID4A	2163.23	0.381425	0.241677	1.57824	0.11451	0.279228
ARID4B	2622.4	0.389759	0.232621	1.67551	0.0938343	0.245351
ARID5A	1195.38	-0.848126	0.318964	-2.659	0.00783722	0.0411754
ARID5B	5531.92	0.553589	0.289592	1.91162	0.0559255	0.171549
ARIH1	962.338	0.775295	0.269679	2.87488	0.00404178	0.0254784
ARIH2	1543.18	0.0539564	0.291567	0.185056	0.853185	0.925986
ARIH2OS	144.064	-0.490991	0.47855	-1.026	0.304893	0.523375
ARL1	666.162	-0.539892	0.342667	-1.57556	0.115127	0.280214
ARL14EP	809.571	-1.24764	0.331461	-3.76406	0.00016718	0.00211618
ARL15	544.601	-0.781327	0.315238	-2.47853	0.0131924	0.0606622
ARL16	1401.19	-0.0379559	0.327175	-0.116011	0.907644	0.956653
ARL17A	498.597	-0.443084	0.436497	-1.01509	0.310063	0.528225
ARL17B	385.207	0.110244	0.368872	0.298869	0.76504	0.871477
ARL2	1169.11	0.344322	0.262996	1.30923	0.190457	0.392049
ARL2-SNX15	504.071	0.573137	0.302074	1.89734	0.0577826	0.1758
ARL2BP	1043.53	-0.430997	0.319735	-1.34798	0.177665	0.374431
ARL3	267.811	0.601257	0.467255	1.28678	0.198169	0.402878
ARL4C	378.736	-1.00407	0.348363	-2.88224	0.00394853	0.0250911
ARL5A	972.658	0.733574	0.324039	2.26384	0.0235839	0.0932866
ARL6IP1	3049.01	0.117301	0.23742	0.494063	0.621262	0.780512
ARL6IP4	3341.52	0.733928	0.232302	3.15936	0.00158114	0.0121885
ARL6IP5	2623.06	0.0523307	0.236344	0.221417	0.824768	0.908269
ARL6IP6	391.287	0.0304141	0.352543	0.0862705	0.931251	0.967059
ARL8B	1175.33	-0.257774	0.288867	-0.89236	0.3722	0.58951
ARMC1	361.602	-0.753456	0.426955	-1.76472	0.077611	0.215431
ARMC7	128.497	-1.24832	0.482923	-2.58493	0.00973986	0.048613
ARMC8	2109.02	0.0819293	0.287839	0.284636	0.775923	0.877895
ARMCX3	529.038	0.124867	0.312278	0.399857	0.689262	0.825189
ARMCX5	212.431	-0.20868	0.522923	-0.399064	0.689846	0.825512
ARMCX6	646.627	-0.196792	0.340316	-0.578262	0.563087	0.740208
ARMH1	207.159	0.298676	0.513331	0.58184	0.560675	0.737774
ARMT1	215.634	-0.96006	0.426485	-2.2511	0.0243794	0.0956021
ARNT	573.589	-0.0389767	0.325038	-0.119915	0.904551	0.954669
ARNTL	237.949	0.39901	0.429437	0.929145	0.352814	0.572268
ARPC1A	844.594	0.117727	0.341895	0.344337	0.730593	0.851153
ARPC1B	4318.42	0.824474	0.231656	3.55905	0.000372198	0.00391193
ARPC2	6878.92	0.231065	0.215581	1.07182	0.283799	0.500257
ARPC3	9370.29	-0.0184169	0.21604	-0.0852473	0.932065	0.967261
ARPC4	1312.67	0.151521	0.258625	0.58587	0.557963	0.735519
ARPC4-TTLL3	648.594	0.24271	0.301987	0.803708	0.421565	0.628304
ARPC5	2844.04	0.120148	0.234856	0.51158	0.608945	0.772585
ARPC5L	605.591	-0.126313	0.304991	-0.414154	0.678761	0.819685
ARPIN-AP3S2	392.892	-0.00887189	0.329499	-0.0269254	0.978519	0.987876
ARPP19	1307.07	0.0430003	0.281571	0.152715	0.878623	0.941079
ARRB2	117.899	0.952373	0.553585	1.72037	0.0853646	0.229606
ARRDC1	565.207	0.479859	0.327987	1.46304	0.143456	0.325928
ARRDC2	1145.16	-0.767344	0.379628	-2.0213	0.0432485	0.142285
ARRDC3	1637.18	-3.40202	0.30651	-11.0992	1.26508e-28	7.12603e-26
ARRDC5	94.8384	0.240043	0.546266	0.439426	0.660353	0.807621
ARSA	523.394	0.522013	0.336042	1.55342	0.120323	0.288498
ARSG	283.653	0.122953	0.410621	0.299432	0.764611	0.871342
ARV1	489.618	-0.952243	0.356416	-2.67172	0.0075464	0.0401287
ASAH1	2227.02	0.385055	0.255876	1.50485	0.132363	0.308516
ASB16-AS1	296.038	0.370837	0.444191	0.83486	0.403797	0.616046
ASB3	722.761	1.5927	0.301229	5.28733	1.24115e-07	4.35008e-06
ASB6	419.893	-0.54015	0.341898	-1.57986	0.11414	0.27842
ASB7	249.392	0.697027	0.386445	1.80369	0.0712802	0.20337
ASB8	892.054	-0.227606	0.300352	-0.757797	0.448572	0.650863
ASCC1	422.151	0.447063	0.37482	1.19274	0.232971	0.444093
ASCC2	935.838	0.530837	0.265478	1.99956	0.0455483	0.148121
ASCC3	650.341	-0.431795	0.335154	-1.28835	0.197625	0.402214
ASDURF	231.034	-2.32206	0.43024	-5.39713	6.7717e-08	2.60496e-06
ASF1A	871.332	-1.85927	0.371568	-5.00385	5.61973e-07	1.71772e-05
ASF1B	104.903	0.171084	0.550632	0.310705	0.756025	0.867723
ASH1L	1808.36	0.561948	0.245142	2.29233	0.0218864	0.0885108
ASH1L-AS1	93.9307	-0.658833	0.707833	-0.930775	0.35197	0.571471
ASH2L	438.653	-0.662063	0.331969	-1.99435	0.0461134	0.149343
ASL	428.77	0.595638	0.337615	1.76425	0.0776894	0.215497
ASMTL	555.146	0.224881	0.306049	0.734789	0.462468	0.662493
ASNS	788.557	0.559903	0.340908	1.64239	0.10051	0.25719
ASNSD1	726.295	-2.2323	0.329906	-6.76646	1.31976e-11	1.07295e-09
ASPRV1	332.831	-0.105829	0.348281	-0.303862	0.761233	0.870138
ASPSCR1	281.858	0.921051	0.396776	2.32134	0.0202687	0.083817
ASTE1	445.263	-1.30768	0.40508	-3.22821	0.00124569	0.0100445
ASXL1	940.636	0.122822	0.371373	0.330726	0.740852	0.858857
ATAD1	826.535	-0.133873	0.322358	-0.415292	0.677928	0.819685
ATAD2	313.965	0.532232	0.406225	1.31019	0.190132	0.391585
ATAD2B	679.699	0.609581	0.303732	2.00697	0.0447532	0.146079
ATE1	530.638	0.196963	0.345058	0.570811	0.568127	0.744766
ATF1	254.34	-0.624168	0.398267	-1.56721	0.117066	0.283881
ATF2	672.205	-0.227024	0.391337	-0.580126	0.56183	0.738952
ATF4	1819.9	-0.975894	0.237225	-4.11379	3.89217e-05	0.000672697
ATF6	777.362	0.453018	0.35041	1.29282	0.196072	0.400162
ATF6B	306.943	-0.804871	0.352074	-2.28609	0.0222492	0.0891776
ATF7	225.7	1.12388	0.477391	2.35422	0.0185614	0.0787809
ATF7-NPFF	141.186	0.658694	0.457284	1.44045	0.14974	0.334994
ATF7IP	1843.28	0.0105809	0.279763	0.0378211	0.96983	0.983783
ATF7IP2	367.605	0.12416	0.369459	0.336059	0.736827	0.856107
ATG10	131.353	-0.223228	0.511362	-0.436535	0.662448	0.809429
ATG101	170.716	-1.20283	0.477636	-2.5183	0.0117921	0.0561221
ATG12	1041.85	-0.108764	0.268096	-0.405688	0.684972	0.822675
ATG13	472.11	0.278023	0.336232	0.826877	0.408307	0.618953
ATG14	371.826	0.178838	0.391892	0.456345	0.648142	0.798535
ATG16L2	535.54	1.47913	0.391708	3.7761	0.000159302	0.00203607
ATG2B	648.23	0.914446	0.320132	2.85647	0.00428385	0.0267055
ATG3	744.443	-0.879782	0.311446	-2.82483	0.00473053	0.0284553
ATG4A	375.84	1.03878	0.459307	2.26162	0.0237211	0.0936259
ATG4B	1084.73	-0.272219	0.346072	-0.786597	0.431518	0.636517
ATG4C	434.835	0.752243	0.45527	1.6523	0.0984728	0.254129
ATG4D	276.272	-0.774757	0.436401	-1.77533	0.075843	0.211742
ATG5	744.387	-0.585481	0.417647	-1.40186	0.160958	0.352
ATG7	324.407	-0.0508225	0.339145	-0.149855	0.880879	0.942106
ATIC	928.681	0.616277	0.291841	2.11169	0.0347131	0.122812
ATL2	354.476	-0.169751	0.413341	-0.410681	0.681307	0.8201
ATL3	621.88	0.407024	0.287295	1.41675	0.156557	0.344958
ATM	2424.05	0.818685	0.293642	2.78804	0.00530284	0.0309764
ATMIN	620.153	0.0666776	0.440929	0.151221	0.879802	0.941783
ATOX1	944.687	1.05274	0.31741	3.31667	0.00091098	0.00786856
ATP10D	310.793	0.560274	0.404211	1.38609	0.165719	0.35803
ATP11A	901.08	0.27128	0.314934	0.861386	0.389026	0.603653
ATP11B	563.131	0.787224	0.322492	2.44107	0.0146439	0.0654286
ATP11C	377.767	0.436528	0.38308	1.13952	0.254486	0.469361
ATP13A1	610.021	-0.0235571	0.334832	-0.0703549	0.943911	0.973149
ATP13A3	477.907	0.510453	0.334207	1.52736	0.126672	0.298953
ATP1A1	714.783	-0.0563978	0.364048	-0.154919	0.876885	0.940242
ATP1A1-AS1	145.985	-0.196372	0.50439	-0.389326	0.697035	0.829959
ATP1B3	1836.41	0.368471	0.266762	1.38127	0.167195	0.359604
ATP2A3	1693.9	0.561166	0.271212	2.06911	0.038536	0.131556
ATP2B1	2812.39	-0.240786	0.229343	-1.04989	0.293767	0.511063
ATP2B1-AS1	301.547	-0.562532	0.380962	-1.47661	0.139781	0.320067
ATP2B4	1324.56	0.877631	0.294029	2.98485	0.0028372	0.0193381
ATP2C1	562.931	0.00855681	0.388055	0.0220505	0.982408	0.989459
ATP5F1A	6947.4	0.0202465	0.228785	0.0884959	0.929483	0.966201
ATP5F1B	9603.79	-0.16672	0.230008	-0.724845	0.468547	0.66784
ATP5F1C	1414.42	-1.00393	0.332369	-3.02052	0.00252341	0.0177201
ATP5F1D	2492.35	1.27139	0.264498	4.80682	1.53353e-06	4.30354e-05
ATP5F1E	4392.18	0.465907	0.233447	1.99578	0.0459583	0.149118
ATP5IF1	3089.83	-0.631	0.277392	-2.27476	0.0229202	0.091195
ATP5MC1	1515.25	0.395221	0.241795	1.63453	0.102148	0.260018
ATP5MC2	7330.28	0.418583	0.221533	1.88948	0.0588272	0.177643
ATP5MC3	1768.65	-0.563377	0.284288	-1.98171	0.0475118	0.152921
ATP5ME	1703.03	0.654759	0.236371	2.77005	0.00560469	0.0323325
ATP5MF	1268.01	-0.0558061	0.247331	-0.225633	0.821487	0.906077
ATP5MF-PTCD1	1306.01	-0.872519	0.26048	-3.34966	0.000809106	0.00715315
ATP5MG	4250.91	0.538492	0.234833	2.29309	0.021843	0.0883808
ATP5MJ	1687.02	-0.390703	0.258942	-1.50884	0.131339	0.306612
ATP5MK	1316.39	0.688114	0.251022	2.74125	0.00612057	0.0345503
ATP5PB	3124.27	-0.022385	0.24393	-0.0917684	0.926882	0.965574
ATP5PD	1712.91	0.0723773	0.275317	0.262887	0.792638	0.888129
ATP5PF	1611.62	0.220281	0.270473	0.814428	0.4154	0.623613
ATP5PO	3299.02	-0.0176296	0.248987	-0.0708054	0.943553	0.973037
ATP6	248.931	1.25688	0.403765	3.1129	0.00185257	0.0138478
ATP6AP1	1087.56	0.540126	0.291791	1.85107	0.0641599	0.189216
ATP6AP2	2401.48	0.733522	0.259424	2.8275	0.0046913	0.0283274
ATP6V0A2	443.304	-0.209538	0.466245	-0.449416	0.653131	0.801524
ATP6V0B	3125.4	-0.460582	0.24553	-1.87586	0.0606739	0.181584
ATP6V0C	559.49	0.209875	0.305011	0.688092	0.491395	0.687082
ATP6V0D1	1551.11	-0.471703	0.296362	-1.59165	0.111464	0.27469
ATP6V0E1	4496.41	0.0379446	0.248557	0.15266	0.878667	0.941079
ATP6V0E2	231.395	0.0678979	0.522827	0.129867	0.896672	0.950933
ATP6V1A	679.953	0.941082	0.405161	2.32274	0.0201933	0.0836808
ATP6V1B2	969.765	-0.106172	0.346479	-0.30643	0.759277	0.869445
ATP6V1C1	878.53	0.382285	0.354651	1.07792	0.28107	0.497982
ATP6V1C2	509.873	0.0328811	0.373871	0.0879478	0.929918	0.966201
ATP6V1D	643.329	-0.713469	0.376378	-1.89562	0.0580105	0.176289
ATP6V1E1	1933.09	-0.213231	0.262005	-0.813841	0.415736	0.623643
ATP6V1F	2568.44	0.340579	0.277773	1.22611	0.220159	0.42979
ATP6V1G1	3226.41	-0.20231	0.235754	-0.858138	0.390816	0.604977
ATP6V1G2-DDX39B	171.231	0.909153	0.424995	2.13921	0.0324187	0.117058
ATP6V1H	659.709	-0.077885	0.429421	-0.181372	0.856075	0.928264
ATP8	23.067	1.2809	1.00463	1.27501	0.202307	0.408448
ATP9B	590.956	-0.120194	0.370152	-0.324715	0.745397	0.861906
ATPAF1	324.303	-0.293321	0.385855	-0.760185	0.447144	0.649149
ATPAF2	527.94	0.42606	0.434058	0.981574	0.32631	0.544033
ATR	515.054	0.0288024	0.317214	0.090798	0.927653	0.965941
ATRAID	3328.42	0.142587	0.224151	0.63612	0.524698	0.714235
ATRIP	721.183	-2.09108	0.307166	-6.80765	9.92026e-12	8.23486e-10
ATRIP-TREX1	707.71	-2.06281	0.307019	-6.71883	1.83195e-11	1.45927e-09
ATRX	3726.12	0.751087	0.218978	3.42997	0.000603653	0.0056992
ATXN10	1005.91	-0.349086	0.296104	-1.17893	0.238427	0.451112
ATXN2	350.398	0.221913	0.409631	0.541739	0.587998	0.75854
ATXN3	658.73	1.26795	0.33264	3.81179	0.000137964	0.00182547
ATXN7L1	535.55	-0.119471	0.309257	-0.386317	0.699262	0.831386
ATXN7L3-AS1	218.297	0.146832	0.40596	0.36169	0.717583	0.842347
ATXN7L3B	737.41	-1.03976	0.300188	-3.46369	0.00053282	0.00520671
AUH	308.952	0.686851	0.504529	1.36137	0.173396	0.368175
AUP1	2487.43	0.473439	0.244046	1.93996	0.0523847	0.163541
AURKAIP1	1189.09	-0.316764	0.277166	-1.14287	0.253094	0.467972
AVL9	467.035	1.02416	0.359755	2.84683	0.00441563	0.0272044
AVPI1	158.415	-0.492204	0.591238	-0.832496	0.405129	0.616703
AZI2	393.885	-0.257617	0.406878	-0.633156	0.526632	0.715504
AZIN1	1210.04	0.202455	0.322884	0.627023	0.530644	0.717781
B2M	110651	0.664603	0.211151	3.14753	0.00164656	0.0125578
B3GAT3	347.92	-0.438879	0.445708	-0.984678	0.324782	0.54252
B3GLCT	255.097	0.0814244	0.465451	0.174936	0.86113	0.930766
B3GNT2	162.233	0.197511	0.446703	0.442152	0.658379	0.805958
B3GNT4	665.997	-2.29583	0.306484	-7.49086	6.84245e-14	8.3937e-12
B4GALT1	1515.87	0.540695	0.287076	1.88346	0.0596384	0.179097
B4GALT3	584.124	-0.429021	0.372335	-1.15224	0.249221	0.463855
B4GALT7	202.098	0.243823	0.497844	0.489758	0.624305	0.783461
B9D2	333.621	-0.989327	0.402138	-2.46017	0.0138871	0.0629262
BABAM1	1344.39	0.775858	0.251257	3.08791	0.00201567	0.014828
BABAM2	1688.15	0.277916	0.269478	1.03131	0.302394	0.520332
BABAM2-AS1	104.838	0.0118146	0.526312	0.022448	0.982091	0.989459
BACE2	546.816	-0.991023	0.425179	-2.33084	0.0197619	0.0824247
BACH1	811.892	-1.00922	0.341073	-2.95896	0.00308681	0.0206994
BACH2	1177.04	-0.525424	0.270999	-1.93884	0.0525203	0.163835
BAD	392.516	0.0236528	0.387948	0.0609691	0.951384	0.976648
BAG1	791.777	-0.174888	0.323031	-0.541398	0.588233	0.758719
BAG2	284.013	-0.124722	0.430319	-0.289836	0.771942	0.875401
BAG4	438.947	-0.500145	0.379229	-1.31884	0.187221	0.387783
BAG5	587.519	-1.24327	0.346806	-3.58492	0.000337185	0.00362032
BAK1	315.482	-1.55162	0.373099	-4.15872	3.20032e-05	0.000582858
BANF1	1315.6	0.0231153	0.286323	0.0807317	0.935655	0.968169
BANK1	1799.64	0.507435	0.242627	2.09142	0.0364906	0.127049
BANP	511.844	0.217292	0.420498	0.516748	0.605332	0.770939
BARD1	304.152	0.498223	0.543422	0.916825	0.359235	0.577803
BATF	82.9849	-0.802887	0.654858	-1.22605	0.220181	0.42979
BAX	263.328	0.279914	0.464004	0.603257	0.546338	0.727868
BAZ1A	953.507	0.516551	0.313357	1.64844	0.0992619	0.255476
BAZ1A-AS1	116.972	0.817827	0.558396	1.4646	0.14303	0.32524
BAZ1B	464.491	-0.0918256	0.334694	-0.274357	0.78381	0.883144
BAZ2A	883.368	0.185348	0.303381	0.610943	0.541237	0.724651
BAZ2B	847.676	0.0848054	0.292989	0.289449	0.772238	0.875428
BBIP1	954.336	-0.530929	0.273176	-1.94354	0.0519509	0.162638
BBLN	1006.87	1.00586	0.280625	3.58438	0.000337884	0.00362032
BBS2	1010.17	0.389454	0.296001	1.31572	0.188268	0.38917
BBS4	788.015	1.21826	0.317746	3.83408	0.000126037	0.00170642
BBS9	327.796	1.05691	0.431772	2.44784	0.0143716	0.0645413
BBX	1916.45	0.309675	0.240969	1.28513	0.198748	0.403429
BCAP29	575.325	1.11466	0.352664	3.16069	0.00157395	0.0121594
BCAP31	3529.74	0.902757	0.24848	3.63312	0.000280015	0.00315686
BCAS2	833.78	-2.59249	0.288045	-9.0003	2.25101e-19	5.54734e-17
BCAS3	325.614	0.722102	0.495972	1.45593	0.145411	0.329253
BCAS4	1508.58	0.79374	0.243548	3.25907	0.00111776	0.00924939
BCAT2	146.624	-0.0492075	0.585728	-0.0840109	0.933048	0.967581
BCCIP	1155.45	-0.25363	0.274145	-0.925167	0.354879	0.57442
BCDIN3D	248.505	-0.674874	0.393666	-1.71433	0.0864679	0.231619
BCDIN3D-AS1	210.206	-0.256335	0.397895	-0.644228	0.519428	0.709951
BCKDHA	588.694	-0.125765	0.416687	-0.301821	0.762788	0.871023
BCKDHB	346.476	1.02169	0.415214	2.46064	0.0138689	0.0629262
BCKDK	327.63	0.991933	0.394931	2.51166	0.0120164	0.0566288
BCL10	238.444	-0.891027	0.381278	-2.33695	0.0194419	0.0815524
BCL11A	4702.84	0.139464	0.226491	0.615759	0.538053	0.722392
BCL2	941.788	0.162502	0.277156	0.586322	0.557659	0.735519
BCL2L11	906.137	-0.0323287	0.312436	-0.103473	0.917587	0.960999
BCL2L12	148.831	0.187894	0.472721	0.397474	0.691018	0.825859
BCL2L13	459.78	0.81265	0.37809	2.14936	0.0316063	0.114755
BCL2L2-PABPN1	798.279	0.328499	0.276802	1.18676	0.23532	0.446667
BCL3	172.859	-0.514332	0.455262	-1.12975	0.258582	0.473659
BCL7B	539.689	-1.16935	0.344025	-3.39901	0.000676296	0.0062087
BCL7C	339.394	1.1377	0.378091	3.00906	0.00262055	0.018185
BCLAF1	2373.66	-0.0227286	0.25526	-0.0890408	0.929049	0.966201
BCOR	341.045	0.242338	0.347817	0.69674	0.485965	0.68252
BCS1L	550.441	1.48629	0.317697	4.67831	2.89253e-06	7.52822e-05
BDH2	553.141	0.245484	0.365506	0.671627	0.501821	0.696337
BDP1	575.029	1.06192	0.304706	3.48505	0.000492045	0.00489315
BECN1	2147.03	0.679094	0.267097	2.5425	0.0110062	0.0536063
BEND4	415.815	0.811272	0.331366	2.44827	0.0143546	0.0645015
BEND5	163.227	-0.892684	0.455731	-1.9588	0.0501365	0.158341
BEST1	51500.4	0.609357	0.205342	2.96753	0.00300204	0.0203037
BET1	469.159	-0.943086	0.354223	-2.66241	0.00775844	0.0409712
BET1L	543.912	-0.437751	0.39805	-1.09974	0.271447	0.488507
BEX2	795.476	-0.538228	0.309091	-1.74133	0.0816259	0.223275
BEX4	1053.56	-0.236582	0.302471	-0.782164	0.434118	0.638943
BFAR	254.122	-0.237749	0.436241	-0.544995	0.585757	0.75701
BGLAP	41.0669	-0.286175	0.798797	-0.358258	0.72015	0.843463
BHLHE40	392.889	-1.44632	0.34651	-4.17397	2.99343e-05	0.000552943
BICD1	469.065	0.387775	0.369452	1.0496	0.293904	0.511076
BICD2	417.883	-0.629656	0.368962	-1.70656	0.0879038	0.23443
BID	186.463	-0.154677	0.505323	-0.306096	0.759532	0.869558
BIN1	991.413	0.70782	0.313743	2.25605	0.0240673	0.0947079
BIN2	1863.62	0.438547	0.268981	1.6304	0.103016	0.261638
BIN3	668.588	-0.406294	0.377648	-1.07586	0.281992	0.49883
BIRC2	1608.13	-0.0300607	0.277463	-0.108341	0.913725	0.959405
BIRC3	1704.63	-0.60616	0.25102	-2.41479	0.0157442	0.069285
BIRC6	1254.97	0.502206	0.255945	1.96216	0.0497433	0.157414
BIVM-ERCC5	769.637	0.591356	0.271672	2.17673	0.0295008	0.10932
BLCAP	872.285	0.700073	0.363584	1.92548	0.0541699	0.167392
BLK	2751.48	0.475018	0.345486	1.37493	0.169154	0.361994
BLM	288.759	-0.420667	0.366693	-1.14719	0.251303	0.466356
BLNK	2634.85	0.189293	0.252678	0.749148	0.453768	0.655868
BLOC1S1	1449.57	0.379888	0.244725	1.5523	0.120589	0.28896
BLOC1S1-RDH5	1256.61	0.346643	0.251008	1.38101	0.167277	0.359604
BLOC1S2	1034.39	-1.07363	0.268538	-3.99804	6.38689e-05	0.000989529
BLOC1S3	280.474	-1.2581	0.375815	-3.34767	0.000814954	0.00719679
BLOC1S4	229.489	-1.81857	0.469462	-3.87373	0.000107184	0.00149973
BLOC1S5	377.228	-0.41896	0.425359	-0.984957	0.324645	0.54252
BLOC1S5-TXNDC5	1256.94	1.57423	0.296811	5.3038	1.1342e-07	4.01088e-06
BLOC1S6	678.265	-0.545511	0.317852	-1.71624	0.0861175	0.230915
BLVRB	147.022	-0.0166195	0.537158	-0.0309397	0.975318	0.986606
BLZF1	415.164	-0.627029	0.399002	-1.57149	0.116069	0.281984
BMF	484.377	-0.314579	0.35698	-0.881221	0.378198	0.595477
BMI1	785.185	-0.282931	0.363927	-0.77744	0.436899	0.64148
BMPR2	592.35	0.559856	0.305044	1.83533	0.0664571	0.19432
BMS1	643.076	-0.9799	0.347126	-2.8229	0.00475919	0.0285624
BMS1P2	402.013	0.0733472	0.335324	0.218735	0.826856	0.90968
BMS1P2-AGAP9	481.738	0.165098	0.306238	0.539116	0.589807	0.760111
BMS1P20	246.954	0.311506	0.402065	0.774767	0.438477	0.643198
BMS1P4	161.51	-0.664237	0.450044	-1.47594	0.13996	0.320385
BMS1P4-AGAP5	281.075	-0.245369	0.36962	-0.663841	0.506792	0.700493
BNIP1	197.13	-1.56792	0.46483	-3.3731	0.000743268	0.00667587
BNIP2	2580.82	-0.50759	0.247076	-2.05439	0.0399382	0.13471
BNIP3	130.163	0.0103293	0.537004	0.0192351	0.984654	0.990936
BNIP3L	2910.42	0.0380718	0.255687	0.1489	0.881633	0.942432
BOD1	175.311	-0.735792	0.454626	-1.61845	0.105565	0.265292
BOD1L1	1142.91	0.359954	0.257043	1.40037	0.161403	0.352681
BOLA1	180.178	-0.588499	0.498058	-1.18159	0.23737	0.449759
BOLA2	589.689	-0.783625	0.313441	-2.50007	0.0124169	0.0579404
BOLA2-SMG1P6	963.608	-0.978187	0.286879	-3.40975	0.000650215	0.0060467
BOLA2B	408.985	-0.712871	0.360912	-1.9752	0.0482458	0.154285
BOLA3	131.808	-0.709697	0.554088	-1.28084	0.200251	0.40575
BORCS5	179.339	0.104727	0.505455	0.207194	0.835858	0.91492
BORCS7	1414.6	-0.355064	0.276143	-1.2858	0.198514	0.403415
BORCS7-ASMT	600.55	-0.22998	0.316735	-0.726097	0.467779	0.667336
BORCS8	222.259	1.0082	0.395686	2.54799	0.0108346	0.0529051
BORCS8-MEF2B	149.689	0.7784	0.479147	1.62456	0.104257	0.263891
BPGM	192.241	-0.155422	0.480605	-0.323388	0.746401	0.862589
BPTF	1728.2	0.442654	0.255243	1.73425	0.082874	0.225594
BRAF	557.888	0.0105729	0.394269	0.0268165	0.978606	0.987876
BRAP	643.469	-1.26126	0.438524	-2.87615	0.00402556	0.0253965
BRAT1	182.15	-0.397155	0.518556	-0.765886	0.443744	0.646325
BRCC3	527.721	-0.42069	0.364383	-1.15453	0.248285	0.46306
BRD3	521.453	-0.568545	0.338094	-1.68162	0.0926424	0.243526
BRD3OS	350.888	-0.065943	0.347339	-0.189852	0.849425	0.923889
BRD4	878.656	-1.10988	0.364049	-3.04871	0.00229828	0.0165066
BRD7	851.292	0.00997806	0.350733	0.0284492	0.977304	0.987067
BRD8	1272.66	-0.338319	0.27122	-1.2474	0.212252	0.421087
BRD9	523.49	-0.789678	0.329083	-2.39963	0.0164117	0.0713858
BRI3	184.179	-0.0465456	0.513135	-0.0907081	0.927725	0.965941
BRICD5	79.4659	-0.246072	0.594464	-0.41394	0.678918	0.819685
BRIX1	502.849	-3.06865	0.360902	-8.50272	1.85192e-17	3.47721e-15
BRK1	3520.6	0.368013	0.227025	1.62102	0.105012	0.264804
BRMS1	725.031	-1.25714	0.332748	-3.77806	0.000158057	0.00202344
BRMS1L	177.465	-0.404974	0.441036	-0.918234	0.358496	0.577516
BROX	1496.09	-0.392416	0.242267	-1.61977	0.105282	0.265012
BRWD1	1655.76	-0.18113	0.255047	-0.710185	0.47759	0.676292
BSCL2	1448.33	1.469	0.323609	4.53943	5.6407e-06	0.000135812
BSDC1	758.188	-0.0712958	0.312417	-0.228207	0.819485	0.905197
BSG	2531.13	0.901512	0.299391	3.01115	0.00260263	0.018131
BST2	732.53	0.553453	0.287741	1.92344	0.054425	0.167917
BTAF1	2171.34	0.595385	0.250263	2.37904	0.0173579	0.0743935
BTBD1	1267.99	0.614634	0.287115	2.14072	0.0322966	0.116723
BTBD10	409.172	-0.792646	0.343805	-2.30551	0.021138	0.0861468
BTBD6	117.675	0.327068	0.521741	0.626878	0.530739	0.717786
BTBD9	692.735	-0.310666	0.278677	-1.11479	0.264941	0.481316
BTD	405.061	-0.381493	0.381116	-1.00099	0.316832	0.53433
BTF3	5000.94	0.369789	0.215326	1.71734	0.0859165	0.230533
BTF3L4	1054.33	-0.193749	0.267958	-0.723056	0.469645	0.668453
BTG1	7707.79	-2.79811	0.22842	-12.2499	1.68303e-34	1.47471e-31
BTG1-DT	308.939	-0.255083	0.388833	-0.656022	0.51181	0.705322
BTG2	2473.48	-3.08995	0.292408	-10.5673	4.22707e-26	1.75446e-23
BTG3	171.516	-1.70091	0.447889	-3.79761	0.000146097	0.00191382
BTK	1319.22	0.333041	0.310993	1.0709	0.284216	0.500744
BTLA	832.587	-0.245849	0.319828	-0.768691	0.442077	0.644998
BTN2A1	276.48	0.231895	0.415854	0.557637	0.577092	0.752156
BTN3A1	696.383	-0.619027	0.352557	-1.75582	0.0791187	0.218386
BTN3A2	593.885	0.426604	0.34694	1.22962	0.21884	0.428584
BTN3A3	391.353	0.576188	0.361239	1.59503	0.110705	0.273674
BUB3	2664.51	-0.412678	0.24838	-1.66148	0.096618	0.250882
BUD13	534.21	-0.448314	0.413648	-1.08381	0.278451	0.49507
BUD23	2000.8	0.825993	0.288434	2.86372	0.00418703	0.0262753
BUD31	1429.65	-1.48586	0.305071	-4.87054	1.11294e-06	3.25062e-05
BZW1	2056.33	-0.939079	0.256604	-3.65964	0.000252572	0.00292909
BZW2	367.298	0.0210965	0.415237	0.050806	0.95948	0.979731
C10orf143	266.08	0.964622	0.468412	2.05935	0.039461	0.133615
C10orf95-AS1	384.005	0.301524	0.37134	0.811987	0.416799	0.625
C11orf1	175.879	-1.25705	0.446598	-2.81472	0.00488204	0.0290557
C11orf24	511.503	-0.0168723	0.441067	-0.0382535	0.969486	0.983706
C11orf49	452.551	0.38646	0.414329	0.932737	0.350956	0.570529
C11orf54	437.954	-0.200313	0.321502	-0.623055	0.533248	0.719452
C11orf58	2906.37	-0.250569	0.228151	-1.09826	0.272091	0.488995
C11orf68	223.683	-1.65652	0.406655	-4.07352	4.6307e-05	0.000772045
C11orf71	224.282	-1.57189	0.393622	-3.99339	6.51366e-05	0.00100719
C11orf80	360.752	0.534763	0.418131	1.27894	0.20092	0.406708
C11orf98	882.75	-1.0343	0.32708	-3.16222	0.00156571	0.012117
C12orf29	280.717	-0.560731	0.432746	-1.29575	0.195061	0.399132
C12orf42	471.621	0.799071	0.476318	1.6776	0.093425	0.244686
C12orf43	181.817	-0.739746	0.447082	-1.65461	0.0980039	0.253319
C12orf57	731.604	0.546812	0.353486	1.54691	0.121885	0.291444
C12orf60	123.9	0.14213	0.555865	0.255691	0.798189	0.890856
C12orf73	204.29	-0.97662	0.431291	-2.26441	0.0235489	0.0932263
C12orf76	287.456	-0.547011	0.401682	-1.3618	0.173261	0.367986
C14orf119	1238.79	-2.76765	0.33103	-8.36074	6.23275e-17	1.06851e-14
C14orf28	212.195	-0.366287	0.464313	-0.78888	0.430182	0.635519
C15orf40	670.864	-0.891101	0.347557	-2.5639	0.0103504	0.0510158
C15orf61	334.987	-0.587908	0.40331	-1.45771	0.144921	0.328404
C16orf54	197.291	-0.452487	0.45384	-0.99702	0.318755	0.536084
C16orf72	1176.66	-0.242653	0.338735	-0.716349	0.473776	0.672582
C16orf74	626.227	0.249027	0.312606	0.796614	0.425675	0.631942
C16orf87	222.781	-1.41383	0.501055	-2.8217	0.00477694	0.0286253
C16orf91	171.491	-2.16253	0.434791	-4.97373	6.5678e-07	1.98443e-05
C17orf100	173.079	-1.22376	0.453656	-2.69755	0.00698508	0.0378067
C17orf49	1401.48	0.355855	0.271294	1.31169	0.189624	0.391319
C17orf58	99.192	0.738153	0.55483	1.33041	0.183382	0.382277
C17orf75	422.819	-1.22885	0.330284	-3.72059	0.000198758	0.00241511
C17orf80	484.667	-0.284256	0.464061	-0.612541	0.54018	0.72385
C18orf21	255.24	-1.18171	0.435731	-2.71201	0.00668773	0.0366246
C18orf25	489.837	0.981001	0.469982	2.08732	0.0368595	0.127881
C18orf32	926.818	-0.67066	0.31944	-2.09948	0.0357743	0.125274
C19orf12	256.488	0.0352696	0.400993	0.0879556	0.929912	0.966201
C19orf25	248.713	-0.324878	0.501991	-0.647179	0.517516	0.708405
C19orf48	605.858	-1.69886	0.36109	-4.70481	2.54108e-06	6.72448e-05
C19orf53	1212.3	-0.446675	0.280457	-1.59267	0.111235	0.274382
C19orf54	244.188	0.771564	0.394664	1.95499	0.0505844	0.159436
C1D	284.282	-0.852174	0.417339	-2.04192	0.041159	0.137476
C1GALT1C1	284.414	-1.84176	0.462419	-3.98289	6.80837e-05	0.00104457
C1QBP	1400.82	-0.788133	0.350245	-2.25023	0.0244343	0.0957439
C1orf112	193.976	0.30013	0.430395	0.697336	0.485593	0.682388
C1orf122	379.411	-0.18573	0.371299	-0.500218	0.616922	0.777164
C1orf131	388.182	-1.8984	0.346824	-5.47366	4.40828e-08	1.73403e-06
C1orf162	1206.62	-0.285871	0.318617	-0.897226	0.369599	0.587277
C1orf174	355.017	-0.588812	0.341833	-1.72251	0.0849768	0.229313
C1orf35	507.097	0.0169958	0.354592	0.0479306	0.961772	0.980527
C1orf43	1851.73	-1.14104	0.256645	-4.446	8.74831e-06	0.000197677
C1orf50	368.573	-0.750632	0.347555	-2.15975	0.0307919	0.112785
C1orf52	412.838	-0.98592	0.36861	-2.6747	0.00747965	0.0398275
C1orf56	647.545	0.140681	0.290353	0.484516	0.62802	0.785872
C1orf74	510.358	-0.368981	0.332388	-1.11009	0.266959	0.482964
C20orf27	231.271	0.525675	0.472675	1.11213	0.266083	0.482466
C21orf91	304.395	0.367043	0.371484	0.988045	0.323131	0.541084
C22orf39	794.977	0.260677	0.322043	0.809448	0.418258	0.625495
C2CD5	489.108	1.07368	0.373284	2.87632	0.00402346	0.0253965
C2orf42	390.955	-0.902554	0.417262	-2.16304	0.0305381	0.112063
C2orf49	368.304	-0.68887	0.435513	-1.58174	0.113709	0.277962
C2orf68	631.696	-0.925187	0.40391	-2.29057	0.021988	0.0885586
C2orf74	280.893	-1.11186	0.357593	-3.1093	0.00187534	0.0139518
C2orf76	360.39	0.176306	0.376756	0.467958	0.639815	0.793954
C3orf33	179.474	-0.571691	0.467506	-1.22285	0.221385	0.431102
C3orf38	516.304	-1.67821	0.320283	-5.23977	1.60778e-07	5.53661e-06
C4orf3	2849.7	0.0586346	0.244524	0.239791	0.810492	0.899011
C4orf48	242.693	0.663658	0.384769	1.72482	0.0845593	0.228603
C5orf15	628.515	-0.0700287	0.331114	-0.211494	0.832502	0.91292
C5orf22	587.502	-0.688742	0.326967	-2.10646	0.0351645	0.123853
C5orf24	636.562	0.890272	0.322438	2.76106	0.00576132	0.0329948
C5orf34	208.132	-0.0781761	0.398145	-0.196351	0.844336	0.920309
C5orf51	454.484	-0.485135	0.33936	-1.42956	0.152843	0.339759
C5orf63	315.119	0.770494	0.469068	1.64261	0.100465	0.25719
C6orf120	382.899	-0.891234	0.397327	-2.24307	0.0248921	0.0968837
C6orf201	262.167	-0.73245	0.379839	-1.92832	0.0538155	0.166689
C6orf226	253.774	-1.64237	0.406828	-4.03702	5.41338e-05	0.000871222
C6orf62	5983.03	0.300419	0.221174	1.3583	0.17437	0.369943
C6orf89	687.156	0.173895	0.372015	0.467442	0.640184	0.794038
C7orf25	298.828	-1.27073	0.378191	-3.36001	0.000779384	0.00692923
C7orf50	2453.55	-0.327823	0.273679	-1.19784	0.23098	0.442126
C8orf33	414.264	-0.814788	0.402249	-2.02558	0.0428077	0.141476
C8orf44	152.562	0.0988808	0.476901	0.20734	0.835744	0.91492
C8orf44-SGK3	410.302	1.15427	0.348371	3.31334	0.000921873	0.00794524
C8orf76	328.009	-0.980927	0.384737	-2.5496	0.0107846	0.0527262
C9orf64	125.533	-0.153942	0.582815	-0.264136	0.791675	0.887442
C9orf72	1640.65	0.0790771	0.289148	0.273483	0.784482	0.883649
C9orf78	2404.8	0.292952	0.233782	1.2531	0.21017	0.417777
C9orf85	163.856	-0.962768	0.552268	-1.7433	0.0812815	0.222565
CA11	123.129	0.0556712	0.501724	0.11096	0.911648	0.958312
CA14	188.898	-0.278631	0.413916	-0.673158	0.500846	0.695495
CA5BP1	217.997	-0.110362	0.398452	-0.276976	0.781799	0.881508
CAAP1	211.122	0.322416	0.437803	0.736441	0.461463	0.661977
CAB39	558.724	0.485318	0.304406	1.59431	0.110867	0.273817
CABP7	238.009	0.0122689	0.388772	0.0315581	0.974824	0.986522
CACNB2	1335	0.366395	0.311379	1.17669	0.239321	0.452261
CACUL1	2029	0.283969	0.261267	1.08689	0.277084	0.493668
CACYBP	1012.01	-0.864419	0.27386	-3.15643	0.00159714	0.01229
CALCOCO1	995.293	-0.00744495	0.459581	-0.0161994	0.987075	0.991728
CALCOCO2	1116.7	0.984196	0.336001	2.92914	0.00339899	0.0223932
CALHM2	108.597	0.469083	0.517748	0.906008	0.364932	0.581888
CALHM6	705.187	-0.376365	0.416329	-0.90401	0.36599	0.583071
CALM1	8270.73	-0.0147254	0.237624	-0.0619693	0.950587	0.976339
CALM2	12468.4	-0.128748	0.219762	-0.585853	0.557975	0.735519
CALM3	499.435	0.275959	0.353687	0.780234	0.435253	0.640239
CALML4	232.697	0.449001	0.443025	1.01349	0.310827	0.529026
CALR	503.874	0.0607313	0.321097	0.189137	0.849985	0.923889
CALU	519.898	-0.532706	0.433671	-1.22836	0.21931	0.429143
CAMK2D	1343.33	0.328342	0.261074	1.25766	0.208515	0.41587
CAMKK1	266.09	0.634961	0.440224	1.44236	0.149201	0.334188
CAMKK2	296.875	-0.17045	0.380495	-0.447968	0.654177	0.802218
CAMKMT	566.274	0.209256	0.323309	0.647234	0.51748	0.708405
CAMLG	707.005	-0.198331	0.316689	-0.626264	0.531142	0.718158
CAMTA1	641.545	0.180799	0.304507	0.593744	0.552683	0.732391
CAND1	1010.91	-0.957786	0.27783	-3.44738	0.00056605	0.0054543
CANX	1465.5	-0.249976	0.357597	-0.699045	0.484524	0.68207
CAP1	1936.41	-0.120344	0.250155	-0.481079	0.63046	0.787523
CAPG	1862.75	0.323576	0.302501	1.06967	0.284768	0.501492
CAPN1	550.445	1.48454	0.443115	3.35022	0.000807461	0.00714662
CAPN12	191.512	0.725305	0.45103	1.60811	0.107812	0.268979
CAPN2	690.308	1.08952	0.330895	3.29264	0.000992532	0.00839818
CAPN3	338.292	-1.62909	0.388677	-4.19138	2.77267e-05	0.000518135
CAPN7	361.042	-0.435036	0.418929	-1.03845	0.299062	0.516401
CAPNS1	1401.83	0.808947	0.282515	2.86338	0.00419152	0.0262753
CAPRIN1	871.101	0.154931	0.357514	0.433357	0.664756	0.81066
CAPRIN2	885.379	0.36922	0.276826	1.33376	0.182283	0.381396
CAPZA1	5587.81	0.0928767	0.21461	0.432769	0.665182	0.81066
CAPZA2	2136.99	0.123625	0.237944	0.519554	0.603374	0.769563
CAPZB	1860.91	0.494716	0.248806	1.98836	0.0467717	0.150917
CARD11	588.923	-0.151398	0.357771	-0.423169	0.672172	0.815751
CARD16	283.207	-0.736764	0.411087	-1.79224	0.0730953	0.206384
CARD19	203.54	-0.597216	0.581028	-1.02786	0.304016	0.522438
CARD8	977.969	0.440252	0.261608	1.68287	0.0924004	0.243133
CARD8-AS1	145.763	-0.45184	0.454536	-0.994068	0.32019	0.538039
CARF	487.979	-0.239373	0.446232	-0.536432	0.59166	0.760835
CARHSP1	182.709	0.0984717	0.412591	0.238667	0.811364	0.899539
CARS1	192.699	-0.335722	0.465996	-0.72044	0.471254	0.669968
CARS2	1034.04	0.0310407	0.333472	0.0930834	0.925837	0.96525
CASC3	801.771	-0.201519	0.32525	-0.61958	0.535534	0.72081
CASD1	421.653	-0.19821	0.33192	-0.597164	0.550398	0.730596
CASP1	911.206	0.0114082	0.369149	0.0309041	0.975346	0.986606
CASP2	755.785	-0.309493	0.300989	-1.02826	0.30383	0.522232
CASP3	697.867	-2.52006	0.28122	-8.96116	3.21283e-19	7.45187e-17
CASP4	822.915	0.0400712	0.303088	0.13221	0.894818	0.950119
CASP7	475.663	0.0911339	0.407439	0.223675	0.82301	0.907122
CASP8	1498.28	0.0397656	0.25132	0.158227	0.874278	0.938929
CASP8AP2	514.281	0.654086	0.315129	2.07561	0.03793	0.130277
CASP9	303.556	0.0544645	0.495955	0.109817	0.912554	0.958759
CAST	1267.95	0.0803727	0.255875	0.314109	0.753438	0.866543
CASTOR1	135.504	0.0528553	0.48752	0.108417	0.913665	0.959405
CASTOR3	339.258	0.338379	0.441932	0.76568	0.443866	0.646325
CAT	1119.55	0.801356	0.294854	2.7178	0.00657168	0.0362915
CBFA2T2	562.206	0.779919	0.309269	2.52182	0.0116751	0.055766
CBFA2T3	539.805	-0.657912	0.303126	-2.17042	0.0299748	0.110614
CBFB	1037.29	0.975179	0.292331	3.33588	0.000850311	0.00740945
CBLB	1008.64	0.0839054	0.256718	0.326839	0.74379	0.860932
CBLL1	516.027	-0.974668	0.323799	-3.0101	0.00261164	0.0181617
CBR1	192.656	-1.05704	0.490991	-2.15287	0.0313288	0.114221
CBR4	395.08	0.0204512	0.348376	0.0587043	0.953188	0.977434
CBWD1	829.209	0.0274808	0.311591	0.0881952	0.929722	0.966201
CBWD2	1014.27	0.191722	0.263745	0.726922	0.467274	0.667075
CBWD3	600.714	0.00502561	0.288174	0.0174395	0.986086	0.991698
CBWD5	916.573	0.373171	0.265822	1.40384	0.160367	0.351178
CBWD6	584.701	-0.137711	0.344993	-0.399171	0.689767	0.825512
CBX1	263.306	1.71377	0.454164	3.77345	0.000161004	0.0020545
CBX3	2487.26	-0.0468206	0.233349	-0.200646	0.840975	0.917914
CBX4	155.82	0.737999	0.475346	1.55255	0.12053	0.288906
CBX5	1520.72	-0.34195	0.309573	-1.10459	0.269339	0.486123
CBX6	288.331	0.880775	0.373116	2.36059	0.0182458	0.0776086
CBX7	257.139	0.062139	0.445724	0.139411	0.889125	0.946975
CBY1	174.049	1.03765	0.599994	1.72944	0.0837305	0.227297
CCAR1	1670.99	0.150403	0.254384	0.591242	0.554358	0.733288
CCAR2	692.042	-0.463027	0.3811	-1.21498	0.224376	0.435069
CCDC107	483.849	-0.0398675	0.318595	-0.125135	0.900416	0.9526
CCDC115	1278.3	0.560962	0.277504	2.02146	0.0432326	0.142285
CCDC117	292.969	-0.641517	0.369047	-1.73831	0.0821562	0.224104
CCDC12	1652.53	-0.288877	0.318384	-0.907324	0.364235	0.581449
CCDC124	463.538	0.56447	0.365687	1.54359	0.122688	0.29232
CCDC126	122.555	0.841105	0.519381	1.61944	0.105353	0.265012
CCDC137	335.903	0.0838853	0.354697	0.236498	0.813046	0.900897
CCDC14	770.764	0.822245	0.279686	2.93988	0.00328334	0.0217766
CCDC141	862.043	0.3405	0.335116	1.01607	0.309598	0.527891
CCDC159	483.183	0.639888	0.373991	1.71097	0.0870861	0.232958
CCDC167	93.499	-0.173484	0.629603	-0.275544	0.782898	0.882369
CCDC174	734.907	-0.878913	0.303462	-2.89629	0.00377609	0.0244242
CCDC18	405.224	0.153083	0.368664	0.415236	0.677969	0.819685
CCDC18-AS1	4389	0.619169	0.240349	2.57613	0.00999144	0.0496487
CCDC186	545.101	-1.04564	0.355742	-2.93931	0.00328942	0.0217986
CCDC189	155.779	0.414474	0.463451	0.89432	0.371151	0.588557
CCDC22	286.771	0.878754	0.41224	2.13166	0.0330351	0.118654
CCDC25	609.556	0.398877	0.31204	1.27829	0.201148	0.406992
CCDC28A	1090.62	-0.0706465	0.280398	-0.251951	0.801079	0.892342
CCDC30	297.111	0.168248	0.409458	0.410905	0.681143	0.8201
CCDC32	1415.83	-0.946534	0.281137	-3.3668	0.000760451	0.00680694
CCDC34	88.9219	0.667408	0.582519	1.14573	0.251908	0.466544
CCDC43	310.875	-0.742931	0.457154	-1.62512	0.104137	0.263889
CCDC47	569.186	-0.843672	0.321856	-2.62127	0.00876016	0.0449464
CCDC50	1644.39	0.112829	0.247595	0.455699	0.648606	0.79875
CCDC51	203.288	-0.734118	0.478564	-1.534	0.125029	0.296267
CCDC57	380.369	1.05814	0.39671	2.66729	0.00764652	0.0404973
CCDC59	475.17	-2.32964	0.326867	-7.12718	1.02444e-12	1.07717e-10
CCDC6	296.909	0.377281	0.354933	1.06296	0.287799	0.504192
CCDC66	763.969	0.168961	0.32493	0.51999	0.60307	0.769425
CCDC69	1054.3	0.642121	0.299193	2.14618	0.0318588	0.115406
CCDC7	267.695	0.364228	0.428601	0.849808	0.395432	0.609082
CCDC77	290.195	-0.343213	0.386646	-0.887668	0.374719	0.592191
CCDC82	769.237	0.720462	0.309494	2.32787	0.019919	0.0828488
CCDC85B	354.507	-2.10453	0.367586	-5.72526	1.03274e-08	4.54982e-07
CCDC86	112.014	0.156446	0.544715	0.287206	0.773954	0.876296
CCDC88A	3076.16	0.238236	0.239303	0.995542	0.319473	0.537026
CCDC88B	341.92	0.452581	0.405792	1.1153	0.264721	0.481234
CCDC9	119.627	0.268156	0.530408	0.505566	0.613161	0.775027
CCDC90B	668.635	-0.723043	0.345481	-2.09286	0.0363616	0.126655
CCDC91	902.827	-0.0374889	0.265435	-0.141236	0.887684	0.946111
CCDC93	822.318	-0.634762	0.307867	-2.0618	0.0392263	0.132999
CCDC97	295.922	0.117473	0.424037	0.277036	0.781753	0.881508
CCL28	247.792	-0.937297	0.397836	-2.35599	0.0184736	0.078493
CCM2	1058.76	0.053711	0.283854	0.189221	0.84992	0.923889
CCNB1IP1	374.471	0.221197	0.431451	0.512682	0.608174	0.772193
CCNC	1081.21	-0.00986643	0.307033	-0.0321347	0.974365	0.986473
CCND3	1153.4	-0.533183	0.271692	-1.96246	0.0497095	0.15737
CCNDBP1	2927.74	-0.546052	0.236229	-2.31153	0.0208034	0.0851794
CCNG1	621.089	-0.544752	0.319824	-1.70329	0.0885142	0.2355
CCNG2	171.945	-0.397862	0.444212	-0.895659	0.370435	0.588227
CCNH	1182.52	-0.260961	0.258697	-1.00875	0.313094	0.530866
CCNI	4469.83	0.717678	0.223	3.21828	0.0012896	0.0103142
CCNK	315.343	0.434919	0.41991	1.03574	0.300321	0.518121
CCNL1	3287.01	-0.128901	0.276389	-0.466375	0.640947	0.794595
CCNL2	3101.41	0.557151	0.255212	2.18309	0.0290288	0.108135
CCNQ	454.257	-1.87683	0.427743	-4.38775	1.14529e-05	0.000244764
CCNT1	758.339	-0.519279	0.30198	-1.71958	0.0855086	0.229754
CCNT2	1098.86	0.426741	0.337617	1.26398	0.206237	0.412896
CCNY	330.797	0.243054	0.371031	0.655077	0.512418	0.705576
CCPG1	1314.96	-0.0286055	0.279009	-0.102525	0.91834	0.961246
CCR6	661.674	-1.22047	0.319832	-3.81596	0.000135654	0.00180147
CCR7	4008.67	-2.95726	0.275302	-10.7419	6.47162e-27	3.00207e-24
CCS	1500.55	0.771906	0.281173	2.74531	0.00604536	0.0341502
CCSAP	462.488	-0.253802	0.328745	-0.772033	0.440095	0.644013
CCSER2	318.189	0.995788	0.534092	1.86445	0.0622586	0.184993
CCT2	1299.79	-1.38348	0.300092	-4.61021	4.02272e-06	0.000102004
CCT3	2030.45	0.36801	0.241757	1.52223	0.127951	0.3012
CCT4	1115.1	-1.13197	0.296735	-3.81474	0.000136327	0.00180685
CCT5	1464.57	-1.11517	0.320435	-3.48018	0.000501075	0.00495172
CCT6A	1695.82	-0.658112	0.25954	-2.53568	0.0112228	0.0541301
CCT6P1	341.249	-0.6638	0.344718	-1.92563	0.0541501	0.167392
CCT6P3	353.947	-0.0655106	0.442252	-0.14813	0.882241	0.942705
CCT7	1640.84	-0.77013	0.279066	-2.75966	0.00578607	0.0331125
CCT8	3227.93	0.248328	0.252454	0.983657	0.325284	0.542916
CCZ1	375.02	-0.495121	0.365004	-1.35648	0.174946	0.370703
CCZ1B	389.842	-0.541568	0.353998	-1.52986	0.126051	0.298063
CCZ1P-OR7E38P	301.67	-0.0188794	0.365067	-0.0517149	0.958756	0.979609
CD164	3754.55	-0.00470433	0.230294	-0.0204275	0.983702	0.990232
CD180	249.032	0.0482912	0.435204	0.110962	0.911646	0.958312
CD19	3290.92	0.459795	0.26695	1.7224	0.0849966	0.229313
CD200	1914.21	-0.453885	0.361436	-1.25578	0.209194	0.416698
CD22	658.515	-0.157899	0.313173	-0.504192	0.614127	0.775501
CD24	1934.19	-1.31369	0.316366	-4.15245	3.28932e-05	0.000594945
CD27	3049.95	0.0145535	0.255121	0.0570457	0.954509	0.97793
CD27-AS1	1184.54	0.222925	0.273608	0.814761	0.415209	0.623446
CD2AP	485.375	0.750351	0.317952	2.35995	0.0182773	0.0777006
CD2BP2	460.055	-1.32513	0.359605	-3.68497	0.000228734	0.00272066
CD320	560.785	0.691466	0.346511	1.99551	0.0459872	0.149118
CD37	5466.46	0.646627	0.21425	3.01809	0.00254372	0.0178151
CD40	628.345	-0.669551	0.454894	-1.47189	0.141052	0.322043
CD44	10141.6	0.805308	0.218414	3.68706	0.000226857	0.0027065
CD46	4334.27	0.669112	0.223461	2.99431	0.00275062	0.0188457
CD47	2900.99	-0.565805	0.225338	-2.51091	0.0120419	0.056694
CD48	1484.86	0.511151	0.358198	1.42701	0.153577	0.340583
CD5	1346.47	0.198967	0.24913	0.798649	0.424494	0.63064
CD52	29258.2	0.699328	0.215603	3.24359	0.00118033	0.00965336
CD53	10256.2	0.778236	0.214284	3.63181	0.000281446	0.00316165
CD55	3592.9	-0.852931	0.22789	-3.74273	0.000182028	0.00225704
CD58	398.329	0.0330008	0.387788	0.0851001	0.932182	0.967261
CD6	597.599	0.93373	0.346604	2.69393	0.0070614	0.0380111
CD63	2314.04	0.23224	0.242262	0.958631	0.337744	0.554385
CD69	1262.77	-3.78194	0.289367	-13.0697	4.90545e-39	7.73687e-36
CD70	404.319	-0.892238	0.469237	-1.90147	0.0572411	0.174422
CD72	845.51	0.409684	0.455143	0.900122	0.368056	0.585415
CD74	165304	0.669877	0.212919	3.14615	0.00165433	0.0126049
CD79A	14936.2	0.545672	0.20941	2.60576	0.00916707	0.0464849
CD79B	4460.34	-1.23079	0.268993	-4.57556	4.74952e-06	0.000117782
CD81	810.846	0.205202	0.357368	0.574202	0.565831	0.742948
CD82	1312	0.980397	0.396795	2.47079	0.0134815	0.0616675
CD83	2466.05	-3.00876	0.29082	-10.3458	4.37336e-25	1.49949e-22
CD84	1279.61	1.10809	0.311132	3.56149	0.000368754	0.00389289
CD86	784.882	0.384934	0.38014	1.01261	0.311247	0.529327
CD9	615.55	1.13753	0.400523	2.84012	0.00450963	0.0275682
CD99	2916.26	0.735524	0.231484	3.17743	0.00148588	0.0116362
CD99P1	170.056	0.221266	0.484344	0.456836	0.647789	0.798535
CDC123	2153.89	-0.125693	0.261501	-0.480662	0.630757	0.787523
CDC16	1113.02	0.0340232	0.320281	0.106229	0.9154	0.960174
CDC23	760.251	0.400042	0.2921	1.36954	0.170831	0.364593
CDC25B	922.954	1.11846	0.311568	3.58977	0.000330965	0.00359009
CDC26	535.841	-0.140711	0.311674	-0.45147	0.651651	0.800704
CDC27	687.638	0.428449	0.320854	1.33534	0.181765	0.380919
CDC37	2547.57	1.05683	0.251085	4.20906	2.56438e-05	0.000487295
CDC37L1	311.834	-0.751208	0.367853	-2.04214	0.0411375	0.137462
CDC40	831.57	-0.278138	0.285432	-0.974447	0.329835	0.547019
CDC42	2918.13	-0.055827	0.24997	-0.223335	0.823275	0.907259
CDC42EP3	435.849	-0.788088	0.362374	-2.17479	0.0296458	0.109502
CDC42SE1	1831.24	0.0982687	0.257787	0.381202	0.703054	0.833225
CDC42SE2	5110.12	0.282843	0.223711	1.26432	0.206113	0.412896
CDC5L	859.726	-0.292344	0.304272	-0.960797	0.336654	0.554018
CDC73	650.378	0.529975	0.285324	1.85745	0.0632469	0.187084
CDCA7L	2093.62	0.465299	0.2717	1.71255	0.0867958	0.232338
CDIP1	149.156	0.647564	0.44893	1.44246	0.149173	0.334188
CDIPT	243.567	0.733067	0.402177	1.82275	0.0683416	0.197849
CDK10	927.235	0.780057	0.40378	1.93189	0.0533733	0.165644
CDK11A	466.518	0.0715084	0.31293	0.228513	0.819248	0.905098
CDK11B	410.797	-0.0690241	0.343615	-0.200876	0.840795	0.917845
CDK13	510.598	-0.161765	0.353672	-0.457387	0.647393	0.798333
CDK14	1389.88	0.597791	0.263796	2.26611	0.0234447	0.0929536
CDK16	240.006	0.875943	0.519333	1.68667	0.091667	0.242049
CDK17	510.483	-1.27812	0.366209	-3.49015	0.00048275	0.00482505
CDK2AP1	186.742	0.38515	0.431829	0.891903	0.372445	0.589542
CDK2AP2	1190.08	-0.320158	0.347477	-0.921379	0.356853	0.57655
CDK4	874.486	0.24359	0.274814	0.886384	0.375411	0.593015
CDK5	147.956	0.840263	0.60836	1.38119	0.16722	0.359604
CDK5RAP1	479.821	-0.288539	0.346209	-0.833423	0.404606	0.616561
CDK5RAP3	2083.5	0.491335	0.23743	2.06939	0.0385096	0.131556
CDK7	268.223	-0.815761	0.453994	-1.79685	0.072359	0.205334
CDK9	789.614	-0.248022	0.47876	-0.51805	0.604424	0.770154
CDKAL1	543.947	0.665115	0.393401	1.69068	0.0908974	0.240623
CDKL1	322.457	-0.15942	0.408924	-0.389851	0.696646	0.829747
CDKN1A	319.177	-2.88793	0.47679	-6.05703	1.38654e-09	7.28951e-08
CDKN1B	325.129	-1.2938	0.361078	-3.58316	0.000339467	0.00362742
CDKN2A	210.937	0.899708	0.405921	2.21646	0.0266601	0.101664
CDKN2AIP	375.313	-1.19971	0.347123	-3.45615	0.000547954	0.00531412
CDKN2AIPNL	247.763	-0.817406	0.431276	-1.89532	0.0580502	0.176342
CDKN2D	354.527	-1.9805	0.447474	-4.42597	9.60094e-06	0.000213878
CDS2	965.252	-0.0644446	0.316351	-0.203713	0.838578	0.916948
CDV3	1653.06	-0.810971	0.281477	-2.88113	0.00396252	0.0251396
CDYL	216.121	0.00464917	0.401839	0.0115697	0.990769	0.99392
CEACAM21	253.892	0.466424	0.410389	1.13654	0.25573	0.470858
CEBPG	455.625	-1.34505	0.365268	-3.68237	0.00023108	0.00273618
CEBPZ	1408.65	-0.643917	0.281466	-2.28773	0.0221532	0.0889513
CEBPZOS	480.883	-0.218702	0.341456	-0.640496	0.52185	0.712494
CELF1	868.928	0.0718122	0.26317	0.272873	0.784951	0.883924
CELF2	2105.71	0.865517	0.251656	3.43928	0.000583266	0.00556857
CELSR1	692.552	0.152537	0.304144	0.50153	0.615998	0.776991
CEMIP2	1006.57	-0.906475	0.343639	-2.63787	0.00834282	0.0431986
CEMP1	241.47	1.09153	0.439886	2.4814	0.0130869	0.0602823
CENATAC	971.471	0.474262	0.26092	1.81766	0.0691167	0.199115
CENPBD1	182.517	-0.119488	0.46726	-0.255721	0.798167	0.890856
CENPC	1166.21	-0.319021	0.291613	-1.09399	0.273961	0.490688
CENPH	165.332	1.04917	0.50942	2.05954	0.0394426	0.13361
CENPM	529.497	-0.368296	0.350025	-1.0522	0.292709	0.509897
CENPQ	152.123	-0.297867	0.448668	-0.663892	0.50676	0.700493
CENPS	190.158	0.434876	0.502031	0.866233	0.386362	0.601928
CENPS-CORT	169.45	0.518807	0.506277	1.02475	0.305481	0.523815
CENPT	839.195	0.677512	0.337969	2.00466	0.0449997	0.1467
CENPU	186.746	0.0829665	0.499025	0.166257	0.867954	0.935578
CENPX	467.251	0.445392	0.355668	1.25227	0.210472	0.418187
CEP120	493.303	0.670731	0.371317	1.80636	0.0708624	0.202692
CEP135	344.835	0.788018	0.363213	2.16957	0.0300392	0.110712
CEP162	299.746	0.408664	0.485294	0.842095	0.399735	0.612932
CEP170	410.992	0.824447	0.344769	2.39131	0.0167885	0.0725448
CEP20	372.772	-0.671081	0.412149	-1.62825	0.103472	0.262542
CEP250	429.203	0.708541	0.340553	2.08056	0.0374741	0.129161
CEP250-AS1	155.673	0.633379	0.625002	1.0134	0.310868	0.529026
CEP290	434.774	0.848621	0.319898	2.65278	0.00798312	0.0417749
CEP295	505.256	0.00385153	0.317177	0.0121431	0.990311	0.993587
CEP350	918.44	0.362205	0.329453	1.09942	0.271587	0.488534
CEP44	383.04	0.218375	0.470101	0.464527	0.64227	0.795394
CEP57	1535.86	0.301993	0.264683	1.14096	0.253885	0.468688
CEP63	372.762	-0.515086	0.509856	-1.01026	0.312372	0.530781
CEP68	665.86	-0.232423	0.397567	-0.584615	0.558807	0.736242
CEP70	272.398	-0.0652349	0.374566	-0.174162	0.861738	0.931041
CEP76	169.64	-0.0606268	0.456356	-0.13285	0.894312	0.949937
CEP85L	561.423	0.150567	0.355234	0.423853	0.671673	0.815528
CEP95	1734.58	-0.0488174	0.276162	-0.176771	0.859688	0.929845
CEPT1	795.325	-0.365044	0.275354	-1.32573	0.18493	0.384189
CERK	428.513	0.820792	0.342319	2.39774	0.0164965	0.0716361
CERS2	872.112	0.314876	0.276883	1.13721	0.255449	0.47056
CERS5	1125.51	-0.0076071	0.329634	-0.0230774	0.981589	0.989322
CERT1	503.121	1.38106	0.336859	4.09981	4.13481e-05	0.000707313
CETN2	740.775	0.445122	0.32652	1.36323	0.172809	0.367424
CETN3	211.718	-0.187512	0.398388	-0.470676	0.637872	0.793166
CFAP20	320.884	-2.24624	0.403505	-5.56682	2.59435e-08	1.07115e-06
CFAP298	567.388	0.128891	0.396136	0.325371	0.744901	0.861585
CFAP298-TCP10L	445.796	0.522849	0.407948	1.28165	0.199964	0.405481
CFAP36	766.144	0.526241	0.318363	1.65296	0.0983391	0.254013
CFAP410	748.93	0.531948	0.337158	1.57774	0.114625	0.279422
CFAP73	138.065	0.721205	0.546299	1.32016	0.18678	0.387312
CFAP97	996.255	0.178615	0.358733	0.497905	0.618551	0.77847
CFDP1	390.244	0.268397	0.324528	0.827037	0.408216	0.618953
CFL1	11172.7	0.391768	0.227233	1.72408	0.0846933	0.228808
CFL2	256.695	-0.527898	0.397676	-1.32746	0.184357	0.383594
CFLAR	1161.31	0.107606	0.273665	0.393201	0.694171	0.827798
CGGBP1	1042.75	-0.232143	0.272294	-0.852545	0.393912	0.607649
CGRRF1	530.568	-1.67264	0.400736	-4.17392	2.994e-05	0.000552943
CHAC2	73.1044	0.446254	0.604226	0.738554	0.460178	0.661134
CHASERR	300.896	-1.2101	0.388057	-3.11835	0.00181866	0.013633
CHCHD1	313.047	-2.04814	0.495044	-4.13729	3.51431e-05	0.000624414
CHCHD10	64.7396	1.61774	0.673723	2.40119	0.0163418	0.0712389
CHCHD2	3119.4	0.164855	0.225971	0.72954	0.465671	0.665269
CHCHD3	509.131	0.216613	0.325109	0.666279	0.505233	0.699239
CHCHD5	370.659	0.431536	0.334205	1.29123	0.196624	0.400791
CHCHD6	145.737	0.767473	0.559507	1.37169	0.170158	0.36365
CHCHD7	1172.6	0.232448	0.285591	0.813919	0.415691	0.623643
CHD1	1034.64	-0.237165	0.327213	-0.724804	0.468572	0.66784
CHD1L	527.362	0.237977	0.371718	0.640207	0.522038	0.712494
CHD2	3015.8	0.195491	0.250356	0.780852	0.43489	0.639839
CHD4	874.096	0.284933	0.378215	0.753362	0.451232	0.65352
CHD6	602.49	0.148708	0.336254	0.44225	0.658309	0.805958
CHD7	1241.61	0.0101714	0.277379	0.0366698	0.970748	0.984195
CHD9	2481.42	0.193719	0.277112	0.699066	0.484511	0.68207
CHEK2	197.146	1.09997	0.496017	2.2176	0.026582	0.101563
CHFR	444.103	0.132677	0.355534	0.373177	0.709016	0.836976
CHIC2	492.833	-1.10305	0.461391	-2.39071	0.0168159	0.0726234
CHID1	742.282	0.0446836	0.278082	0.160685	0.872341	0.937841
CHKB	1287.01	1.02526	0.254972	4.02106	5.79362e-05	0.000914769
CHKB-CPT1B	1906.42	1.11465	0.270962	4.1137	3.89371e-05	0.000672697
CHM	258.337	-0.0323025	0.414213	-0.0779854	0.93784	0.969179
CHMP1A	381.743	-0.701299	0.468492	-1.49693	0.134412	0.311849
CHMP1B	765.339	-2.51388	0.282852	-8.8876	6.24432e-19	1.40693e-16
CHMP2A	1515.76	-0.143306	0.257559	-0.556401	0.577937	0.752205
CHMP2B	761.599	0.113291	0.287402	0.394189	0.693441	0.827429
CHMP3	1459.23	0.744488	0.294913	2.52443	0.0115885	0.0554196
CHMP4A	1897.26	-0.149026	0.323116	-0.461215	0.644644	0.796688
CHMP4B	142.504	-0.141497	0.486294	-0.290971	0.771073	0.875062
CHMP5	783.553	0.476131	0.336659	1.41429	0.157278	0.346064
CHMP6	229.546	-0.551985	0.5374	-1.02714	0.304355	0.522679
CHMP7	1133.07	-1.27453	0.295327	-4.31568	1.59113e-05	0.000321734
CHORDC1	510.07	-1.46079	0.356191	-4.10114	4.11121e-05	0.000704805
CHP1	899.704	0.749424	0.319309	2.34702	0.0189243	0.0799297
CHPT1	1616.31	0.287794	0.286064	1.00605	0.314393	0.53216
CHRAC1	557.81	-0.996247	0.339723	-2.93253	0.00336215	0.0222245
CHRNB1	163.401	0.238775	0.490877	0.486425	0.626666	0.784808
CHRNB2	1178.96	-0.479696	0.322054	-1.48949	0.136358	0.314974
CHROMR	194.157	1.10396	0.423469	2.60695	0.00913527	0.046418
CHST11	458.363	-0.380284	0.344227	-1.10475	0.269269	0.486123
CHST15	1611.21	0.423948	0.306594	1.38277	0.166736	0.359453
CHSY1	170.068	0.530334	0.430861	1.23087	0.218371	0.428024
CHTF8	437.633	-0.555259	0.383238	-1.44886	0.147376	0.33176
CHTOP	812.073	-0.309708	0.331125	-0.935321	0.349623	0.568949
CHUK	317.271	-0.54039	0.479122	-1.12788	0.259372	0.474683
CHURC1	2064.39	-0.258028	0.260587	-0.99018	0.322086	0.54019
CHURC1-FNTB	830.869	-0.629697	0.317808	-1.98138	0.0475492	0.152925
CIAO1	1060.87	0.134942	0.331325	0.40728	0.683803	0.821686
CIAO2A	1015.95	-0.20901	0.348304	-0.60008	0.548453	0.729166
CIAO2B	1422.68	-0.100831	0.278782	-0.361686	0.717587	0.842347
CIAPIN1	533.506	-0.297116	0.374786	-0.79276	0.427917	0.63372
CIB1	9433.38	0.689489	0.219228	3.14508	0.00166041	0.012639
CIDECP1	224.183	-1.38931	0.531756	-2.61268	0.00898357	0.0458015
CIITA	996.694	-0.056092	0.406037	-0.138145	0.890126	0.947433
CINP	358.138	0.306921	0.388006	0.79102	0.428932	0.634508
CIPC	460.953	-0.642097	0.446846	-1.43695	0.150731	0.336685
CIR1	933.839	-0.555367	0.318282	-1.74489	0.0810045	0.22201
CIRBP	4468.16	0.163439	0.219274	0.745364	0.456051	0.658083
CISD1	226.153	0.48136	0.417435	1.15314	0.248854	0.46361
CISD2	547.959	-0.413261	0.298059	-1.38651	0.165591	0.35803
CKAP2	417.232	-0.956861	0.434881	-2.20029	0.0277866	0.104694
CKAP4	589.977	-1.17267	0.354995	-3.30334	0.000955403	0.00816285
CKAP5	442.357	0.400472	0.368494	1.08678	0.277133	0.493668
CKLF	870.279	-0.332675	0.348888	-0.953529	0.340322	0.557959
CKLF-CMTM1	737.217	-0.39787	0.359459	-1.10686	0.268355	0.484933
CKMT2-AS1	169.201	1.09593	0.505309	2.16884	0.0300946	0.110818
CKS1B	376.693	0.975426	0.332879	2.93027	0.00338664	0.022349
CKS2	109.75	-2.2078	0.521682	-4.23209	2.3153e-05	0.000443167
CLASP1	832.714	0.885175	0.359713	2.46078	0.0138634	0.0629262
CLASP2	782.411	0.427032	0.360233	1.18543	0.235847	0.447411
CLASRP	104.667	0.740479	0.520384	1.42295	0.154752	0.342897
CLCC1	435.844	0.694262	0.402497	1.72489	0.084548	0.228603
CLCN3	397.202	0.190756	0.345039	0.552854	0.580364	0.75387
CLCN7	287.605	0.492998	0.381036	1.29384	0.195722	0.399965
CLDND1	1630.97	-0.0705907	0.239097	-0.295238	0.767812	0.872724
CLEC16A	353.649	0.366854	0.345958	1.0604	0.288961	0.505714
CLEC17A	341.917	-0.450339	0.448954	-1.00309	0.31582	0.533081
CLEC2D	3490.66	-0.000534906	0.240709	-0.00222221	0.998227	0.99886
CLECL1	388.379	0.0660314	0.368324	0.179275	0.857722	0.928865
CLIC4	414.739	0.0246158	0.359377	0.0684957	0.945391	0.973411
CLINT1	1313.78	0.206626	0.253381	0.815473	0.414802	0.623071
CLIP1	808.259	0.0900839	0.350636	0.256916	0.797244	0.890645
CLK1	3542.73	-2.32616	0.254874	-9.12673	7.05966e-20	1.9883e-17
CLK2	299.497	0.695031	0.393622	1.76573	0.0774409	0.215111
CLK3	946.916	-1.09866	0.385328	-2.85125	0.00435483	0.0269231
CLK4	1111.38	-0.688789	0.317479	-2.16956	0.0300404	0.110712
CLLU1-AS1	144.323	0.195184	0.509866	0.382814	0.701857	0.832809
CLN3	376.533	-0.00428577	0.430918	-0.00994567	0.992065	0.99491
CLN5	526.499	-0.828839	0.36787	-2.25307	0.0242546	0.0951601
CLNK	2883.48	-0.0230063	0.232106	-0.09912	0.921043	0.96267
CLNS1A	931.545	0.124429	0.274404	0.453453	0.650223	0.799447
CLP1	301.592	-1.76181	0.364234	-4.83704	1.31787e-06	3.77918e-05
CLPP	505.054	-0.638841	0.393547	-1.62329	0.104527	0.264199
CLPTM1	291.285	-0.296005	0.389328	-0.760297	0.447077	0.649149
CLPTM1L	199.709	-0.186464	0.447058	-0.417092	0.676611	0.819123
CLPX	353.539	-0.325863	0.337072	-0.966746	0.333671	0.550603
CLSTN1	343.786	0.158372	0.382765	0.413758	0.679052	0.819685
CLTA	1191.27	-1.37084	0.330656	-4.14582	3.38595e-05	0.000609626
CLTB	448.911	0.29326	0.32268	0.908825	0.363443	0.580839
CLTC	1315.77	-0.0581416	0.272351	-0.21348	0.830952	0.912405
CLYBL	138.901	1.33113	0.513532	2.59211	0.0095388	0.0478181
CMAS	328.865	0.210903	0.458218	0.460267	0.645324	0.797278
CMC1	617.949	0.198159	0.313299	0.632492	0.527065	0.715624
CMC2	354.375	-0.462405	0.387294	-1.19394	0.232502	0.443797
CMC4	473.359	-0.437337	0.453474	-0.964414	0.334839	0.551836
CMPK1	1181.16	0.966118	0.259738	3.71959	0.000199549	0.00242099
CMSS1	592.531	0.550027	0.298669	1.84159	0.0655345	0.192261
CMTM3	243.779	0.484038	0.482216	1.00378	0.315485	0.532851
CMTM6	1608.05	0.459072	0.263906	1.73953	0.0819414	0.223827
CMTM7	540.203	0.690244	0.35106	1.96617	0.0492791	0.15651
CMTR2	346.418	-0.468859	0.35553	-1.31876	0.187249	0.387783
CNBP	12444.6	-0.750256	0.221391	-3.38883	0.000701903	0.00638805
CNDP2	1306.34	-0.0751083	0.354143	-0.212084	0.832041	0.912735
CNEP1R1	273.754	-0.63805	0.399202	-1.59832	0.109973	0.27229
CNIH1	1002.71	0.087178	0.261005	0.334009	0.738372	0.857303
CNIH4	355.462	-0.658712	0.430686	-1.52945	0.126153	0.298125
CNN2	3092.9	0.752569	0.252116	2.98501	0.00283565	0.0193381
CNNM2	1036.35	0.567605	0.297054	1.91078	0.0560329	0.171802
CNNM3	469.227	-0.322651	0.311782	-1.03486	0.300734	0.5185
CNOT1	1561.09	0.40421	0.303024	1.33392	0.182231	0.381388
CNOT10	620.483	1.1686	0.295665	3.95246	7.73507e-05	0.00115967
CNOT11	327.388	-0.674742	0.389821	-1.7309	0.0834695	0.226823
CNOT2	2385.95	0.433063	0.238975	1.81217	0.0699606	0.200841
CNOT4	563.185	-0.248691	0.369101	-0.673776	0.500454	0.695187
CNOT6	446.457	0.204303	0.36161	0.564982	0.572086	0.747799
CNOT6L	1167.47	-0.426855	0.311291	-1.37124	0.1703	0.363854
CNOT7	3352.6	-0.503385	0.257177	-1.95735	0.0503061	0.158749
CNOT8	1660.12	-0.531409	0.292012	-1.81982	0.068787	0.198556
CNOT9	738.622	0.118108	0.311732	0.378876	0.70478	0.834644
CNP	639.474	-0.821536	0.341103	-2.40847	0.0160197	0.0701567
CNPPD1	1272.18	-0.242175	0.330846	-0.731988	0.464176	0.664008
CNPY2	1570.49	0.385471	0.254623	1.51389	0.130054	0.304603
CNPY2-AS1	262.119	-0.227514	0.368077	-0.618116	0.536499	0.721246
CNPY3	3793.83	0.196664	0.254431	0.772958	0.439547	0.64381
CNPY3-GNMT	842.715	0.140081	0.294139	0.47624	0.633904	0.7906
CNR2	856.583	-0.603085	0.425181	-1.41842	0.156068	0.344267
CNST	480.956	-0.697886	0.320633	-2.17659	0.0295113	0.10932
CNTD1	740.41	0.265903	0.283851	0.936772	0.348876	0.568085
CNTRL	1579.54	0.281531	0.24828	1.13392	0.256827	0.471885
CNTROB	139.78	0.497391	0.494946	1.00494	0.314926	0.532484
COA1	1537.57	-0.769176	0.292359	-2.63093	0.00851517	0.0438893
COA3	752.937	-1.26928	0.356997	-3.55545	0.000377339	0.00395158
COA4	494.647	-0.489375	0.322242	-1.51866	0.128849	0.302772
COA5	1029.51	0.898447	0.332827	2.69944	0.00694564	0.0376449
COA6	224.806	-0.579877	0.468917	-1.23663	0.216224	0.425344
COA6-AS1	155.055	-1.02792	0.551985	-1.86222	0.0625727	0.185646
COA8	445.204	-0.0198514	0.4208	-0.0471755	0.962373	0.980527
COASY	325.233	0.0577249	0.481364	0.119919	0.904547	0.954669
COG1	302.411	-0.149381	0.490842	-0.304335	0.760873	0.869852
COG2	441.906	-1.05215	0.350363	-3.00303	0.0026731	0.0184428
COG3	320.807	-0.43986	0.416192	-1.05687	0.290573	0.507105
COG4	424.179	-0.745408	0.37365	-1.99494	0.0460498	0.149198
COG5	1493.69	-0.796124	0.252227	-3.15638	0.00159742	0.01229
COG6	284.233	1.41485	0.408547	3.46312	0.000533948	0.00521128
COG7	285.878	0.82661	0.426532	1.93798	0.0526256	0.164034
COG8	279.378	-0.295579	0.38782	-0.762157	0.445967	0.648156
COIL	477.951	-1.34103	0.389106	-3.44643	0.000568046	0.00546294
COL9A2	379.087	0.573494	0.432468	1.3261	0.184808	0.384131
COL9A3	7023.52	-0.325934	0.22864	-1.42554	0.154003	0.341429
COLGALT1	1544.85	0.696779	0.302473	2.30361	0.0212448	0.0864928
COMMD1	822.161	0.0932003	0.293075	0.318009	0.750478	0.865371
COMMD10	489.091	0.622415	0.351587	1.7703	0.0766769	0.213439
COMMD2	655.504	-1.03681	0.304241	-3.40785	0.000654777	0.00607313
COMMD3	2096.19	0.224872	0.229834	0.978412	0.327871	0.545775
COMMD3-BMI1	1886.43	0.208079	0.26381	0.788745	0.430261	0.635519
COMMD4	585.977	0.30903	0.411613	0.750778	0.452786	0.655169
COMMD5	479.393	-1.34466	0.37035	-3.63077	0.000282574	0.00316981
COMMD6	3190.97	0.686491	0.234661	2.92545	0.00343953	0.0225847
COMMD7	912.985	0.413045	0.269631	1.53189	0.12555	0.296967
COMMD8	461.661	-0.342503	0.411012	-0.833316	0.404666	0.616561
COMMD9	636.387	-0.587836	0.346833	-1.69487	0.0901002	0.238607
COMT	460.527	-1.33459	0.398356	-3.35024	0.000807412	0.00714662
COMTD1	116.13	1.09318	0.623703	1.75273	0.0796486	0.219312
COP1	412.771	-0.712034	0.404418	-1.76064	0.0782995	0.216732
COPA	1277.37	-0.444143	0.344598	-1.28887	0.197443	0.402081
COPB1	2266.43	-0.286253	0.233788	-1.22442	0.220796	0.430456
COPB2	1522.95	-0.444725	0.306796	-1.44958	0.147176	0.33155
COPB2-DT	85.6145	0.988525	0.599655	1.64849	0.0992522	0.255476
COPE	2508.96	0.47535	0.265898	1.78772	0.0738218	0.207914
COPG1	347.576	0.165672	0.418415	0.395952	0.692141	0.826502
COPRS	339.462	0.203228	0.467272	0.434924	0.663618	0.810232
COPS2	558.915	-0.460891	0.374839	-1.22957	0.218857	0.428584
COPS3	1237.99	-0.378333	0.305929	-1.23667	0.21621	0.425344
COPS4	797.506	-0.180757	0.357187	-0.506057	0.612817	0.774839
COPS5	1091.93	-0.728575	0.343548	-2.12074	0.033944	0.120878
COPS6	1430.2	0.143463	0.25331	0.566352	0.571155	0.747163
COPS7A	404.355	-0.564567	0.404319	-1.39634	0.162611	0.354535
COPS7B	488.513	0.327715	0.31339	1.04571	0.295695	0.513171
COPS8	1209.94	0.31971	0.303713	1.05267	0.292492	0.509632
COPS9	795.846	-0.346326	0.314821	-1.10007	0.2713	0.488464
COPZ1	2690.8	0.248566	0.296326	0.838826	0.401567	0.614343
COQ10A	652.635	1.11319	0.332092	3.35204	0.000802183	0.00711588
COQ10B	562.98	-1.99952	0.424822	-4.70673	2.51722e-06	6.68377e-05
COQ2	185.735	-0.39234	0.463735	-0.846043	0.397529	0.611127
COQ4	490.455	0.152044	0.401534	0.378659	0.704941	0.83471
COQ5	476.771	-0.532067	0.405662	-1.3116	0.189655	0.391319
COQ6	606.104	-0.146089	0.341607	-0.427652	0.668904	0.813789
COQ8A	233.804	0.82522	0.56141	1.46991	0.141587	0.322797
COQ9	367.213	-0.0526771	0.458345	-0.114929	0.908501	0.957173
CORO1A	2128.64	0.264724	0.299356	0.884311	0.376528	0.593807
CORO1A-AS1	160.54	0.583975	0.451527	1.29333	0.195896	0.400112
CORO1B	5956.1	-0.566333	0.243259	-2.32811	0.0199061	0.0828389
CORO1C	775.851	-0.334135	0.288914	-1.15652	0.247468	0.46254
CORO7	233.448	1.55617	0.454306	3.42538	0.000613946	0.00577754
CORO7-PAM16	301.679	0.77803	0.396218	1.96364	0.049572	0.157061
COTL1	3169.05	0.905896	0.283789	3.19214	0.00141222	0.0111702
COX1	1120.01	1.3918	0.457044	3.04521	0.00232515	0.0166389
COX11	543.658	-0.19492	0.319357	-0.610351	0.541629	0.725053
COX14	1332.95	-1.04485	0.29179	-3.58082	0.000342516	0.00365505
COX15	459.205	0.20085	0.403303	0.498011	0.618476	0.77847
COX16	769.581	-0.637482	0.338026	-1.8859	0.0593087	0.178379
COX17	554.383	-0.702396	0.314698	-2.23197	0.0256168	0.0988328
COX18	253.766	0.302653	0.382034	0.792215	0.428236	0.634072
COX19	405.403	-0.595305	0.329692	-1.80564	0.0709742	0.202717
COX2	69.1127	1.09432	0.625043	1.75079	0.0799816	0.219998
COX20	1031.68	-0.379559	0.272905	-1.39081	0.164283	0.356556
COX3	290.521	0.958567	0.367891	2.60558	0.00917202	0.0464849
COX4I1	11396.5	0.486231	0.209521	2.32068	0.0203039	0.0838372
COX5A	1545.38	0.158572	0.315895	0.501976	0.615684	0.776721
COX5B	2688.71	-0.324267	0.247433	-1.31052	0.190019	0.391573
COX6A1	4433.21	0.0194808	0.234664	0.0830155	0.933839	0.967581
COX6B1	2848.24	0.258913	0.232055	1.11574	0.264534	0.481004
COX6C	3269.45	0.272864	0.236181	1.15532	0.247961	0.462822
COX7A2	3452.73	0.319654	0.221699	1.44184	0.149348	0.334342
COX7A2L	1096.24	-0.0685744	0.28349	-0.241893	0.808863	0.898154
COX7B	1401.92	-0.292094	0.266672	-1.09533	0.273371	0.490316
COX7C	4626.7	0.237099	0.231704	1.02328	0.306173	0.524384
COX8A	1894.95	0.270585	0.241849	1.11882	0.263219	0.479276
CPNE1	2503.1	0.310022	0.246996	1.25517	0.209417	0.41693
CPNE3	1029.54	0.372673	0.262712	1.41856	0.156027	0.344267
CPQ	339.452	1.11304	0.360729	3.08553	0.0020319	0.0149195
CPSF1	461.575	0.849141	0.334172	2.54103	0.0110527	0.0537005
CPSF3	859.655	0.149227	0.317337	0.470247	0.638178	0.793175
CPSF4L	38.2776	0.85888	0.811072	1.05894	0.289625	0.506427
CPSF6	931.735	0.605852	0.269601	2.24721	0.0246264	0.0960928
CPSF7	225.685	0.262118	0.417601	0.627678	0.530215	0.717446
CPT1B	618.587	1.44886	0.378097	3.83197	0.000127122	0.00171343
CR2	333.461	0.350989	0.358798	0.978234	0.327959	0.545775
CRADD	141.292	-0.095304	0.656597	-0.145148	0.884594	0.943838
CRBN	1386.39	-0.44687	0.246733	-1.81115	0.0701181	0.200927
CRCP	297.082	-0.666002	0.439389	-1.51575	0.129584	0.303858
CREB1	1045.18	0.117866	0.283572	0.415646	0.677669	0.819685
CREB3	491.41	-0.348118	0.435469	-0.799408	0.424054	0.630247
CREB3L2	961.038	-0.117674	0.295242	-0.398567	0.690212	0.825672
CREBBP	697.158	0.162902	0.344088	0.47343	0.635906	0.79172
CREBL2	290.175	0.240239	0.449013	0.535037	0.592624	0.760938
CREBRF	1973.85	0.47233	0.290944	1.62344	0.104496	0.264199
CREBZF	1080.91	-0.117726	0.301122	-0.390957	0.695829	0.829399
CREG1	380.452	-1.06085	0.449211	-2.36159	0.0181969	0.0775259
CRELD2	439.898	0.439996	0.40518	1.08593	0.277512	0.494232
CREM	2962.77	-0.639365	0.232637	-2.74834	0.00598985	0.0338852
CRIP1	3756.75	0.683889	0.2412	2.83536	0.00457735	0.0278311
CRIPT	857.159	-0.175081	0.275277	-0.636017	0.524765	0.714235
CRK	270.104	0.125026	0.365266	0.342288	0.732134	0.852067
CRKL	392.237	-0.344667	0.352652	-0.977357	0.328392	0.545775
CRLF3	1912.31	-0.0972884	0.274114	-0.354919	0.72265	0.845146
CRLS1	210.414	-0.470808	0.540617	-0.870872	0.383824	0.599611
CRNKL1	486.611	-0.756572	0.388126	-1.94929	0.0512603	0.160923
CROCCP2	285.353	0.553678	0.4733	1.16982	0.242072	0.455712
CROT	198.717	0.440219	0.48241	0.912541	0.361484	0.579285
CRSP8P	71.1642	0.760611	0.634995	1.19782	0.230986	0.442126
CRTAP	757.606	1.55068	0.316643	4.89727	9.71791e-07	2.87024e-05
CRTC2	280.236	-0.457623	0.453228	-1.0097	0.31264	0.530781
CRYBB2P1	370.908	-0.215679	0.368108	-0.585913	0.557934	0.735519
CRYGS	151.171	2.1858	0.514449	4.24883	2.14892e-05	0.000418429
CRYL1	391.285	-1.04382	0.503857	-2.07166	0.0382971	0.131124
CRYM	1353.31	0.309628	0.275545	1.12369	0.261144	0.476709
CRYZ	477.782	1.13028	0.343404	3.29141	0.000996872	0.00842586
CRYZL1	924.753	0.517583	0.283603	1.82503	0.0679968	0.197171
CS	1416.37	0.0993434	0.27566	0.360384	0.71856	0.842863
CSDE1	6946.21	0.419798	0.229464	1.82947	0.0673294	0.196143
CSE1L	949.374	0.0585659	0.295447	0.198228	0.842867	0.919342
CSGALNACT2	502.691	0.642782	0.31757	2.02406	0.0429638	0.141763
CSK	518.017	0.120651	0.406262	0.296978	0.766483	0.872221
CSNK1A1	2920.63	0.0134497	0.231362	0.0581328	0.953643	0.977441
CSNK1D	790.893	-1.03637	0.371694	-2.78823	0.00529974	0.0309764
CSNK1E	480.132	-0.620182	0.378616	-1.63802	0.101417	0.258491
CSNK1G1	297.691	0.652605	0.428174	1.52416	0.127469	0.300425
CSNK1G2	250.418	0.248773	0.372165	0.668448	0.503847	0.698057
CSNK1G3	663.177	0.023446	0.366667	0.0639436	0.949015	0.975411
CSNK2A1	831.694	-0.741311	0.40925	-1.81139	0.0700806	0.200927
CSNK2B	484.914	-0.162806	0.304988	-0.53381	0.593473	0.761363
CSPP1	480.369	-0.322935	0.31698	-1.01879	0.308303	0.526479
CSRNP2	237.317	0.254402	0.423549	0.600642	0.548078	0.729107
CSRP1	662.016	0.634472	0.304289	2.0851	0.0370603	0.128352
CSTB	1367.88	0.30527	0.255682	1.19395	0.232499	0.443797
CSTF1	489.65	-1.9026	0.337751	-5.63314	1.7696e-08	7.50271e-07
CSTF2	520.801	0.138221	0.375174	0.368418	0.712562	0.838587
CSTF2T	313.831	-0.487871	0.400161	-1.21919	0.222774	0.432601
CSTF3	483.918	-0.255309	0.381737	-0.66881	0.503617	0.69786
CTBP1	273.631	0.463088	0.37308	1.24126	0.21451	0.423431
CTC1	445.587	-0.312182	0.44949	-0.694524	0.487353	0.683369
CTCF	981.473	-0.267832	0.355426	-0.753553	0.451118	0.65352
CTDNEP1	372.311	0.178193	0.391586	0.455055	0.64907	0.799133
CTDSP1	307.642	-0.23429	0.44172	-0.530404	0.595832	0.763397
CTDSP2	870.094	-0.90746	0.354782	-2.5578	0.0105338	0.0517567
CTDSPL2	545.295	-0.0184281	0.321848	-0.057257	0.95434	0.97793
CTNNA1	393.834	0.94587	0.453435	2.08601	0.0369774	0.128178
CTNNB1	817.205	-0.178377	0.279133	-0.639038	0.522798	0.713161
CTNNBL1	1282.71	0.200389	0.380132	0.527156	0.598085	0.765168
CTPS1	234.777	0.114946	0.541283	0.212359	0.831827	0.912735
CTPS2	499.742	-0.141026	0.347021	-0.40639	0.684456	0.822181
CTR9	476.715	-0.503561	0.359145	-1.40211	0.160882	0.351981
CTSA	1224.12	0.0139846	0.333657	0.0419132	0.966568	0.982418
CTSB	1360.15	0.113111	0.303525	0.372659	0.709402	0.836976
CTSC	410.439	-1.09546	0.412064	-2.65847	0.00784965	0.0411859
CTSD	457.277	0.269762	0.523994	0.514818	0.60668	0.771851
CTSH	5599.29	0.0653783	0.269877	0.242252	0.808585	0.898147
CTSK	399.443	0.176881	0.349628	0.505912	0.612919	0.774844
CTSO	175.362	0.199433	0.442814	0.450377	0.652439	0.801129
CTSS	6897.6	0.583042	0.243601	2.39343	0.0166916	0.0722472
CTSZ	166.341	0.463491	0.580459	0.79849	0.424586	0.63064
CUEDC2	888.012	0.453963	0.36567	1.24146	0.214438	0.423399
CUL1	1115.23	-0.90048	0.320074	-2.81335	0.00490278	0.0291139
CUL2	514.812	-0.467899	0.363543	-1.28705	0.198076	0.402793
CUL3	646.941	-0.565312	0.361564	-1.56352	0.117931	0.285223
CUL4A	636.439	-0.139977	0.307996	-0.454477	0.649486	0.799235
CUL4B	1095.74	0.809074	0.28086	2.8807	0.00396794	0.0251537
CUL5	1061.04	0.237884	0.345042	0.689435	0.490549	0.686323
CUTA	1469.44	0.0444487	0.247263	0.179763	0.857339	0.928682
CUTALP	665.63	-0.418028	0.290786	-1.43758	0.150553	0.33643
CUTC	1246.08	-0.0620067	0.364151	-0.170278	0.864792	0.933828
CUX1	407.976	0.216527	0.414964	0.521798	0.601811	0.76819
CWC15	818.377	-2.60072	0.347524	-7.48356	7.23386e-14	8.64337e-12
CWC22	787.304	-0.185459	0.289308	-0.641044	0.521494	0.712492
CWC25	455.856	-0.271556	0.312224	-0.869748	0.384438	0.600099
CWC27	486.852	-0.506156	0.358532	-1.41175	0.158025	0.346836
CWF19L1	897.515	-0.314149	0.270507	-1.16133	0.245506	0.459654
CWF19L2	715.982	-0.529597	0.318577	-1.66239	0.0964356	0.250517
CXCL16	1313.54	-0.408249	0.320993	-1.27183	0.203432	0.409984
CXCR3	284.426	-2.24592	0.383758	-5.85244	4.84416e-09	2.30127e-07
CXCR4	18375.3	-2.8609	0.27487	-10.4082	2.27531e-25	8.15595e-23
CXCR5	1234.44	-1.89786	0.3213	-5.90683	3.48763e-09	1.71896e-07
CXXC1	473.202	0.475234	0.433544	1.09616	0.273008	0.489973
CXXC5	1470.9	-0.966713	0.251427	-3.84491	0.000120595	0.00165078
CXorf38	276.198	-0.0478904	0.484821	-0.0987795	0.921313	0.962697
CXorf65	182.021	-0.00193808	0.42207	-0.00459184	0.996336	0.997831
CYB561A3	1808.06	0.317349	0.276772	1.14661	0.251544	0.466417
CYB561D2	1068.91	-0.705571	0.265196	-2.66056	0.0078011	0.0411501
CYB5B	790.752	-0.49917	0.363334	-1.37386	0.169486	0.362507
CYB5D2	156.886	-0.0613691	0.445749	-0.137676	0.890496	0.947699
CYB5R1	319.191	0.963503	0.541713	1.77862	0.0753015	0.210876
CYB5R3	1341.49	-0.101338	0.278343	-0.364074	0.715803	0.84113
CYB5R4	924.071	0.399017	0.293138	1.36119	0.173453	0.368198
CYBA	7181.88	0.650283	0.217342	2.99198	0.00277174	0.0189739
CYBC1	1991.74	-0.369544	0.31053	-1.19004	0.23403	0.445249
CYC1	1559.95	-0.540781	0.267435	-2.0221	0.043166	0.142285
CYCS	1007.43	-0.811175	0.287264	-2.8238	0.00474585	0.0285257
CYFIP1	321.272	0.33516	0.348798	0.960901	0.336602	0.554018
CYFIP2	5225.98	0.538937	0.232663	2.31639	0.0205372	0.0844197
CYHR1	335.112	-0.22256	0.379175	-0.586959	0.557231	0.735452
CYLD	1371.62	-0.145824	0.350685	-0.415827	0.677537	0.819685
CYP20A1	692.014	-0.466474	0.336511	-1.38621	0.165683	0.35803
CYP2R1	665.432	0.701196	0.312306	2.24522	0.0247538	0.0964944
CYP4V2	512.43	1.0595	0.333684	3.17516	0.00149756	0.0117044
CYP51A1	222.205	-0.167137	0.399093	-0.418793	0.675368	0.818183
CYREN	635.204	-0.715353	0.335626	-2.1314	0.0330564	0.118654
CYRIB	1597.93	-0.499272	0.260591	-1.91592	0.055375	0.170162
CYSLTR1	553.501	0.902957	0.410082	2.20189	0.0276728	0.104365
CYSTM1	1117.49	0.475323	0.261357	1.81867	0.0689616	0.198914
CYTB	2431.18	2.22828	0.32581	6.8392	7.96352e-12	6.75272e-10
CYTH1	1938.18	-0.489405	0.268868	-1.82024	0.0687221	0.198441
CYTH2	276.636	-0.549932	0.484776	-1.13441	0.256624	0.471734
CYTIP	2719.56	-1.55678	0.23549	-6.61079	3.82287e-11	2.7914e-09
CZ1P-ASNS	977.077	0.314033	0.314633	0.998093	0.318234	0.535555
CZIB	790.541	0.834298	0.301344	2.76859	0.00562992	0.0324241
DAAM1	405.443	0.775268	0.347489	2.23106	0.0256772	0.0990175
DAD1	3059.43	0.304792	0.226876	1.34343	0.179133	0.376504
DAGLB	172.911	1.16329	0.500524	2.32414	0.020118	0.0835003
DALRD3	1188.14	0.237167	0.250567	0.946519	0.343884	0.562395
DANCR	1334.87	0.080913	0.246346	0.328453	0.742569	0.859897
DAP	1508.32	0.973126	0.28403	3.42613	0.000612241	0.00576837
DAP3	1685.16	0.82972	0.287587	2.88511	0.00391275	0.0249442
DAPP1	1201.45	0.603014	0.29677	2.03193	0.0421612	0.139881
DARS1	2263.03	0.678518	0.235667	2.87914	0.00398761	0.0252078
DARS1-AS1	92.2517	0.453685	0.549243	0.826019	0.408793	0.619096
DAXX	137.452	-0.480009	0.480479	-0.999024	0.317783	0.535364
DAZAP1	154.057	-0.117543	0.457968	-0.256662	0.797439	0.890687
DAZAP2	11818.2	-0.325621	0.214971	-1.51472	0.129843	0.304291
DBF4	471.094	-0.257704	0.310202	-0.830762	0.406108	0.617422
DBI	2126.31	0.194173	0.263108	0.737996	0.460517	0.6615
DBNDD2	117.082	-0.667243	0.600831	-1.11053	0.266769	0.482731
DBNL	1414.74	0.203249	0.251213	0.809074	0.418473	0.625495
DBP	145.228	0.192139	0.519514	0.369843	0.711499	0.83839
DBR1	290.044	-0.623685	0.385719	-1.61694	0.105891	0.265777
DCAF10	443.861	-1.1275	0.392684	-2.87127	0.00408832	0.0257307
DCAF11	619.516	0.153139	0.400202	0.382656	0.701975	0.832823
DCAF13	792.819	-0.603202	0.319285	-1.88923	0.0588615	0.177643
DCAF16	280.049	-0.0851426	0.375959	-0.226468	0.820837	0.905966
DCAF17	230.231	0.886969	0.428212	2.07133	0.0383277	0.131129
DCAF4	265.324	1.36879	0.407229	3.36123	0.000775968	0.00690664
DCAF5	626.743	0.492532	0.372103	1.32365	0.18562	0.385515
DCAF6	368.807	0.495462	0.432027	1.14683	0.251452	0.466356
DCAF7	779.387	-0.632734	0.302948	-2.08859	0.0367446	0.127595
DCAF8	740.88	0.756924	0.298504	2.53572	0.0112216	0.0541301
DCAKD	205.899	2.1718	0.560833	3.87246	0.000107742	0.00150381
DCK	863.158	-0.347687	0.28243	-1.23106	0.218302	0.428024
DCLRE1C	1596.65	-0.243996	0.268101	-0.910087	0.362777	0.580437
DCP1A	1901.74	-0.100059	0.294606	-0.339636	0.73413	0.853849
DCP1B	231.32	-0.667491	0.412931	-1.61647	0.105992	0.265858
DCP2	1256.87	0.426834	0.34754	1.22816	0.219388	0.429143
DCPS	411.644	-0.0706407	0.418214	-0.168911	0.865867	0.934222
DCTD	1350.98	0.143958	0.29113	0.49448	0.620967	0.780265
DCTN1	473.413	1.12131	0.388225	2.88829	0.00387337	0.0248336
DCTN2	1275.97	0.793836	0.249006	3.18802	0.0014325	0.0112742
DCTN3	780.13	-0.320802	0.363342	-0.882919	0.37728	0.594333
DCTN4	367.788	-0.0485124	0.4124	-0.117634	0.906357	0.955622
DCTN5	464.978	0.486808	0.356042	1.36728	0.171539	0.36551
DCTN6	378.961	-0.840463	0.397908	-2.1122	0.0346689	0.122729
DCTPP1	491.567	-1.84242	0.420845	-4.37791	1.19825e-05	0.000253336
DCUN1D1	523.058	-0.201297	0.335384	-0.600197	0.548375	0.729166
DCUN1D4	667.796	0.383969	0.315701	1.21624	0.223893	0.434346
DCUN1D5	390.182	0.213994	0.433467	0.49368	0.621532	0.780602
DCXR	924.308	0.296974	0.34351	0.86453	0.387297	0.602649
DDA1	201.406	0.441232	0.446141	0.988997	0.322665	0.5407
DDAH2	78.0627	0.627034	0.615912	1.01806	0.308651	0.526844
DDB1	602.613	0.817508	0.391142	2.09005	0.0366129	0.127346
DDB2	708.587	0.0437239	0.299721	0.145882	0.884015	0.943475
DDHD1	833.055	0.343954	0.289918	1.18638	0.235472	0.446807
DDHD2	737.3	0.032604	0.297644	0.10954	0.912774	0.958857
DDIT3	863.252	-3.74172	0.367049	-10.1941	2.1072e-24	6.39131e-22
DDIT4	107.503	0.141551	0.554597	0.255231	0.798545	0.890856
DDOST	2179.02	0.279453	0.267503	1.04467	0.296175	0.513641
DDRGK1	459.306	0.0772178	0.407821	0.189342	0.849825	0.923889
DDT	298.727	0.213623	0.356872	0.598598	0.549441	0.730133
DDTL	216.216	-0.0215151	0.407797	-0.0527595	0.957924	0.979609
DDX1	1110.27	-1.51955	0.338771	-4.48549	7.27479e-06	0.00016923
DDX10	408.237	0.425851	0.342876	1.242	0.214237	0.423164
DDX17	6712.2	0.29212	0.212243	1.37634	0.168715	0.361464
DDX18	1394.03	0.15019	0.254317	0.590564	0.554812	0.733487
DDX19A	421.802	-0.692739	0.37412	-1.85165	0.064076	0.189042
DDX19A-DT	103.843	0.13119	0.550273	0.238409	0.811564	0.899634
DDX19B	1027.65	-0.015826	0.271474	-0.0582965	0.953512	0.977434
DDX20	281.047	-0.584341	0.375937	-1.55436	0.120099	0.288478
DDX21	899.406	-1.04531	0.333826	-3.13132	0.00174025	0.0131452
DDX23	777.727	-0.561696	0.299537	-1.87522	0.0607629	0.181713
DDX24	1177.69	-0.474075	0.302805	-1.56562	0.117439	0.284523
DDX27	1123.63	-0.905748	0.360502	-2.51246	0.0119892	0.0565812
DDX28	312.042	-1.71311	0.368794	-4.64516	3.39812e-06	8.72886e-05
DDX39A	2042.68	-0.810482	0.285938	-2.83447	0.00459018	0.0278876
DDX39B	167.465	1.06928	0.441433	2.4223	0.0154225	0.0680315
DDX3X	3606.87	-0.909267	0.224259	-4.05453	5.02344e-05	0.000827032
DDX41	945.643	-0.00839755	0.318186	-0.0263919	0.978945	0.987998
DDX42	647.479	-0.19851	0.390883	-0.507851	0.611558	0.773785
DDX46	1427.42	0.165371	0.273312	0.605063	0.545137	0.726911
DDX47	2270.56	-0.945396	0.268659	-3.51894	0.000433267	0.00440643
DDX49	233.112	-1.15603	0.400453	-2.88681	0.00389164	0.0248855
DDX5	31214	0.034954	0.211483	0.165281	0.868723	0.935895
DDX50	1021.37	-0.552664	0.273367	-2.02169	0.0432087	0.142285
DDX52	377.167	0.362981	0.339916	1.06785	0.285587	0.501925
DDX54	496.59	0.82541	0.327491	2.5204	0.0117221	0.0558661
DDX55	399.753	-0.0916583	0.42525	-0.21554	0.829346	0.91156
DDX56	824.676	-0.811337	0.385972	-2.10206	0.035548	0.124536
DDX58	378.812	0.312045	0.343869	0.907452	0.364168	0.581449
DDX59	311.353	-0.614698	0.409682	-1.50043	0.133504	0.310564
DDX6	1131.78	-0.833763	0.360495	-2.31283	0.020732	0.0849754
DECR1	1151.46	0.345163	0.288118	1.19799	0.230919	0.442126
DEDD	566.252	-1.46478	0.37803	-3.87477	0.000106726	0.00149758
DEDD2	458.57	-0.754168	0.423401	-1.78122	0.074877	0.210135
DEF6	527.683	-0.0720721	0.328011	-0.219725	0.826085	0.909086
DEF8	924.21	-0.518393	0.321752	-1.61116	0.107145	0.268066
DEGS1	844.662	-2.67426	0.317494	-8.42302	3.6691e-17	6.4299e-15
DEGS2	1950.98	-0.827282	0.250128	-3.30744	0.00094153	0.00807055
DEK	1262.95	0.617483	0.295721	2.08806	0.0367922	0.127704
DELE1	415.63	0.405405	0.417019	0.97215	0.330976	0.548133
DENND10	389.321	-0.501858	0.429985	-1.16715	0.243149	0.456868
DENND10P1	127.861	0.675128	0.507211	1.33106	0.183169	0.382277
DENND11	413.27	0.659897	0.358307	1.84171	0.0655176	0.192261
DENND1A	339.922	0.157099	0.339912	0.462174	0.643957	0.796587
DENND1C	440.269	0.0910969	0.350988	0.259544	0.795216	0.88964
DENND2D	739.987	-1.0608	0.343386	-3.08923	0.00200674	0.0148025
DENND4A	1645	-0.428895	0.246244	-1.74175	0.0815528	0.22323
DENND4B	428.141	0.0174153	0.340335	0.051171	0.959189	0.979609
DENND4C	487.986	0.331208	0.339	0.977015	0.328562	0.545876
DENND6A	274.179	-0.102322	0.360931	-0.283496	0.776796	0.878631
DENND6B	159.296	-0.00968176	0.496764	-0.0194897	0.98445	0.990859
DENR	841.935	-0.418681	0.294972	-1.41939	0.155785	0.344026
DEPDC5	423.176	-0.771848	0.37377	-2.06504	0.0389196	0.132465
DERA	644.989	0.454745	0.28345	1.60432	0.108643	0.270186
DERL1	679.555	-1.108	0.342636	-3.23376	0.00122171	0.00991866
DERL2	1326.53	-0.619299	0.298739	-2.07305	0.038168	0.13081
DERPC	420.711	-0.82147	0.45847	-1.79176	0.0731711	0.206524
DESI1	181.751	0.0722884	0.572992	0.12616	0.899606	0.952475
DESI2	289.209	0.0291184	0.400086	0.0727804	0.941981	0.971803
DFFA	629.736	-0.0324335	0.360231	-0.0900353	0.928259	0.966103
DGAT1	298.271	1.269	0.388951	3.26261	0.00110391	0.00916365
DGCR2	217.575	0.893294	0.409874	2.17944	0.0292991	0.108833
DGCR6L	509.871	0.130103	0.480308	0.270875	0.786487	0.884676
DGKA	3146.65	0.282343	0.258295	1.0931	0.274348	0.490814
DGKD	392.042	-0.135398	0.349786	-0.387087	0.698692	0.830972
DGLUCY	258.565	0.354881	0.422724	0.83951	0.401183	0.614079
DGUOK	3283.37	0.415067	0.22317	1.85987	0.062904	0.186279
DGUOK-AS1	500.088	0.312893	0.298935	1.04669	0.295241	0.512827
DHDDS	299.666	0.995166	0.360941	2.75714	0.00583089	0.0332763
DHFR2	201.137	0.52988	0.428758	1.23585	0.216516	0.425584
DHPS	974.984	0.417871	0.285086	1.46577	0.142711	0.324702
DHRS1	352.227	0.328876	0.425465	0.772979	0.439535	0.64381
DHRS12	628.48	-0.15229	0.32567	-0.467621	0.640055	0.794038
DHRS4	314.933	1.79984	0.429945	4.1862	2.83661e-05	0.000528395
DHRS4L2	233.481	1.43006	0.423623	3.37577	0.000736088	0.00664163
DHRS7	1304.92	-0.660838	0.408039	-1.61955	0.10533	0.265012
DHRS7B	240.378	-1.77458	0.50733	-3.49788	0.00046897	0.00470039
DHRSX	285.417	-0.201079	0.375188	-0.535944	0.591997	0.760938
DHTKD1	433.023	0.13952	0.314124	0.444155	0.65693	0.804909
DHX15	941.667	-0.0128047	0.26787	-0.0478019	0.961874	0.980527
DHX29	626.032	0.102895	0.359432	0.286272	0.77467	0.876855
DHX30	367.085	0.108747	0.392595	0.276996	0.781783	0.881508
DHX32	258.851	-0.5493	0.457776	-1.19993	0.230165	0.44143
DHX35	233.527	0.839422	0.393001	2.13593	0.0326851	0.117804
DHX36	782.137	0.138476	0.297	0.46625	0.641036	0.794595
DHX38	491.705	-0.491392	0.495346	-0.992016	0.32119	0.538842
DHX40	629.495	-0.507882	0.365536	-1.38942	0.164706	0.35681
DHX8	463.808	-0.41474	0.357315	-1.16071	0.245759	0.460018
DHX9	1362.77	0.0867053	0.292835	0.296089	0.767162	0.872398
DIABLO	1024.4	-2.7895	0.358914	-7.77208	7.72097e-15	1.03199e-12
DIAPH1	622.646	0.537495	0.344891	1.55845	0.119128	0.287226
DIAPH2	372.04	0.982935	0.37795	2.6007	0.00930325	0.0469689
DICER1	1163.48	0.188173	0.286957	0.655753	0.511983	0.705364
DICER1-AS1	252.213	0.51442	0.532338	0.966341	0.333873	0.550735
DIDO1	732.743	-0.316928	0.313319	-1.01152	0.311768	0.530015
DIMT1	659.092	-0.137247	0.298611	-0.459617	0.645791	0.797509
DIP2B	592.668	0.601823	0.30481	1.97442	0.0483344	0.154443
DIPK1A	990.085	0.667059	0.369491	1.80535	0.0710205	0.202776
DIPK2A	245.799	-0.318155	0.432275	-0.736002	0.46173	0.661977
DIS3	896.968	-0.822469	0.297564	-2.764	0.00570968	0.0327704
DIS3L	323.158	-0.299651	0.360361	-0.831531	0.405674	0.61688
DIS3L2	270.07	0.96778	0.395894	2.44454	0.0145036	0.0649774
DISP1	344.933	0.156047	0.474332	0.328982	0.742169	0.859686
DKC1	826.235	0.0112969	0.340062	0.03322	0.973499	0.986002
DKFZP586I1420	380.886	-0.326038	0.439113	-0.742493	0.457789	0.659142
DLD	902.85	-0.725513	0.364869	-1.98842	0.0467654	0.150917
DLEU1	312.355	-0.107437	0.40565	-0.264853	0.791123	0.887201
DLG1	676.261	0.256019	0.32144	0.796476	0.425755	0.631942
DLGAP1-AS1	578.99	-0.312304	0.343414	-0.909408	0.363135	0.580751
DLGAP1-AS2	87.9438	-0.566299	0.591916	-0.956722	0.338708	0.555774
DLGAP4	562.528	0.232471	0.333878	0.696277	0.486255	0.682649
DMAC1	520.693	-0.932654	0.395059	-2.3608	0.0182357	0.0776086
DMAC2	435.251	-0.741362	0.462597	-1.60261	0.10902	0.270783
DMAC2L	409.925	-0.678279	0.359831	-1.88499	0.0594312	0.178652
DMAP1	745.938	0.840189	0.322963	2.6015	0.00928159	0.0468896
DMTF1	2766.66	0.442671	0.307364	1.44022	0.149806	0.335044
DMXL1	868.678	0.158726	0.305964	0.518774	0.603918	0.769884
DNAAF2	258.343	-1.38979	0.445514	-3.11952	0.00181147	0.0135921
DNAAF4-CCPG1	1251.31	0.0555494	0.277984	0.19983	0.841614	0.918357
DNAH11	885.756	0.746482	0.291721	2.55889	0.0105007	0.0516545
DNAJA1	1173.45	-2.43407	0.341457	-7.1285	1.01471e-12	1.07717e-10
DNAJA2	1029.83	-1.33051	0.288673	-4.60907	4.04472e-06	0.000102233
DNAJA3	286.394	-0.62376	0.401481	-1.55365	0.120268	0.288478
DNAJB1	342.576	-1.24701	0.404534	-3.08259	0.00205211	0.0150259
DNAJB11	539.566	-0.681769	0.363839	-1.87382	0.0609553	0.18215
DNAJB12	540.67	-0.883939	0.429369	-2.05869	0.0395237	0.133704
DNAJB14	781.688	1.04115	0.289826	3.59233	0.000327734	0.00356484
DNAJB2	197.014	0.248618	0.472711	0.52594	0.59893	0.765752
DNAJB6	1280.42	-0.422642	0.271233	-1.55822	0.11918	0.287242
DNAJB9	387.818	-2.0614	0.335617	-6.1421	8.14362e-10	4.55465e-08
DNAJC1	270.441	0.797712	0.380932	2.09411	0.0362503	0.126379
DNAJC10	2968.64	0.20601	0.251867	0.817929	0.413397	0.621944
DNAJC13	515.621	0.788517	0.433834	1.81755	0.0691324	0.199115
DNAJC15	1214.52	0.0326837	0.258767	0.126305	0.89949	0.952475
DNAJC16	599.017	0.231409	0.378486	0.611408	0.54093	0.724363
DNAJC17	1240.4	-0.0787192	0.258398	-0.304643	0.760638	0.86971
DNAJC19	721.265	-0.524806	0.343363	-1.52843	0.126407	0.298546
DNAJC2	594.068	-0.630544	0.405859	-1.55361	0.120278	0.288478
DNAJC21	387.432	0.906011	0.411827	2.19998	0.0278083	0.104726
DNAJC24	259.275	0.313862	0.400115	0.784428	0.432789	0.637462
DNAJC25-GNG10	241.403	0.15089	0.431895	0.349367	0.726814	0.848321
DNAJC3	898.394	0.611321	0.286883	2.13091	0.0330966	0.118732
DNAJC30	158.677	0.127951	0.51661	0.247675	0.804386	0.895074
DNAJC4	1263.66	0.755697	0.264515	2.85692	0.00427772	0.0267055
DNAJC7	1255.9	-1.0546	0.363985	-2.89736	0.00376313	0.0243985
DNAJC8	2908.7	-0.0274965	0.255354	-0.10768	0.914249	0.959512
DNAJC9	962.664	-0.887487	0.360954	-2.45873	0.013943	0.0630542
DNAJC9-AS1	94.0011	-0.668365	0.573251	-1.16592	0.243646	0.457366
DNAL4	101.444	0.0342136	0.611386	0.0559607	0.955373	0.97793
DNASE1	233.664	0.30093	0.4044	0.744141	0.456791	0.658619
DNASE1L1	232.911	0.149487	0.475349	0.314478	0.753158	0.866543
DNASE2	310.096	-0.888069	0.448166	-1.98156	0.0475284	0.152921
DND1	100.155	0.536981	0.524929	1.02296	0.306328	0.524384
DNLZ	241.008	0.100247	0.437463	0.229155	0.818749	0.904705
DNM1L	829.583	0.374166	0.358105	1.04485	0.296093	0.513636
DNM2	373.395	0.435594	0.431384	1.00976	0.312611	0.530781
DNMBP	813.289	0.622964	0.334468	1.86255	0.062525	0.185575
DNMT1	419.145	0.714257	0.358623	1.99167	0.0464076	0.150151
DNPEP	366.036	0.394367	0.372887	1.05761	0.290236	0.507105
DNPH1	513.522	0.0983216	0.330619	0.297386	0.766171	0.872117
DNTTIP1	392.419	-0.568315	0.410809	-1.3834	0.166541	0.359426
DNTTIP2	1519.41	-2.36002	0.31973	-7.3813	1.56752e-13	1.81786e-11
DOCK10	999.807	-0.0146952	0.316203	-0.0464739	0.962932	0.980677
DOCK11	578.764	0.259394	0.409835	0.632923	0.526784	0.715504
DOCK2	771.476	0.225135	0.388101	0.580095	0.561851	0.738952
DOCK8	1547.21	0.377476	0.260941	1.4466	0.14801	0.332633
DOLK	219.01	-1.0551	0.50951	-2.07081	0.0383766	0.131239
DONSON	180.173	0.129039	0.429134	0.300696	0.763646	0.871294
DPAGT1	365.139	0.837552	0.419243	1.99777	0.0457414	0.148611
DPEP2	1891.12	0.405553	0.272203	1.48989	0.136253	0.314915
DPF2	999.195	-0.0891465	0.35357	-0.252132	0.800939	0.892342
DPH1	974.932	-0.248493	0.257603	-0.964635	0.334728	0.551769
DPH2	359.059	1.02308	0.354266	2.88789	0.00387841	0.0248457
DPH3	343.052	-0.754433	0.431802	-1.74717	0.0806072	0.221179
DPH5	1541.68	0.108836	0.253022	0.430146	0.667089	0.812207
DPH6	334.635	1.38236	0.484087	2.85559	0.00429563	0.0267466
DPH7	913.983	-0.97268	0.419095	-2.3209	0.0202921	0.0838372
DPM1	755.465	-0.477156	0.33071	-1.44283	0.149069	0.334156
DPM2	988.479	0.476931	0.342474	1.39261	0.163739	0.356075
DPM3	398.473	0.195689	0.365627	0.535214	0.592502	0.760938
DPP3-DT	80.5163	0.627839	0.707246	0.887723	0.37469	0.592191
DPP7	1027.2	0.789162	0.2887	2.7335	0.00626658	0.0350235
DPP8	1144.55	0.800868	0.26191	3.0578	0.00222969	0.016171
DPY19L1P1	310.693	0.384706	0.387634	0.992447	0.32098	0.538678
DPY30	610.01	-1.03231	0.300407	-3.43638	0.000589547	0.00560817
DR1	923.381	-0.446752	0.346814	-1.28816	0.19769	0.402214
DRAM2	2591.99	0.233352	0.240389	0.970725	0.331685	0.548704
DRAP1	1162.25	0.327198	0.256603	1.27511	0.20227	0.408448
DRG1	611.235	-1.91962	0.387754	-4.95061	7.39797e-07	2.21826e-05
DRG2	699.296	0.656518	0.34009	1.93042	0.0535546	0.166076
DROSHA	398.686	1.1338	0.447746	2.53224	0.0113336	0.0544979
DSN1	325.048	0.089882	0.416078	0.216022	0.828971	0.911371
DSTN	433.1	0.193173	0.361696	0.534074	0.59329	0.761258
DSTYK	506.615	0.308794	0.334665	0.922698	0.356165	0.575916
DTD1	426.594	-0.464207	0.413416	-1.12286	0.261498	0.477135
DTNB	408.514	0.279847	0.401073	0.697747	0.485335	0.682388
DTNBP1	1089.79	-0.518609	0.300137	-1.72791	0.0840046	0.227571
DTWD1	266.195	-0.918977	0.44106	-2.08356	0.0371998	0.128778
DTX3L	350.185	0.424428	0.455273	0.932248	0.351208	0.570604
DTYMK	189.181	-0.464698	0.588818	-0.789205	0.429992	0.63536
DUS1L	277.25	1.36567	0.493145	2.76931	0.00561749	0.0323827
DUS2	514.411	-0.942523	0.333848	-2.82321	0.00475454	0.0285562
DUS3L	283.063	-1.14845	0.408457	-2.81168	0.00492833	0.0292437
DUS4L	179.403	-0.551818	0.43846	-1.25854	0.208197	0.415657
DUS4L-BCAP29	684.308	0.663191	0.321228	2.06455	0.0389658	0.132564
DUSP1	580.998	-2.15391	0.488089	-4.41295	1.01973e-05	0.000225886
DUSP10	538.987	-2.09162	0.431989	-4.84184	1.28641e-06	3.71598e-05
DUSP11	592.846	-2.64903	0.455404	-5.81688	5.99552e-09	2.76495e-07
DUSP12	622.513	-1.76092	0.345684	-5.09403	3.50538e-07	1.14229e-05
DUSP14	117.906	-0.397615	0.519385	-0.76555	0.443944	0.646325
DUSP18	171.584	0.0844406	0.466642	0.180954	0.856404	0.928344
DUSP2	213.116	-1.42705	0.452482	-3.15382	0.0016115	0.0123578
DUSP22	2511.36	0.671621	0.237462	2.82833	0.0046792	0.0282977
DUSP23	281.901	-0.391719	0.50736	-0.772072	0.440072	0.644013
DUSP28	343.747	0.20115	0.427594	0.470422	0.638053	0.793175
DUT	1336.93	0.360874	0.264361	1.36508	0.172229	0.366585
DVL2	163.272	0.878406	0.480193	1.82928	0.0673581	0.196154
DVL3	515.919	1.03212	0.410217	2.51603	0.0118686	0.0562815
DYM	936.828	0.534541	0.345201	1.54849	0.121503	0.290708
DYNC1H1	1304.86	0.367747	0.292175	1.25865	0.208156	0.415657
DYNC1I2	609.251	-0.142247	0.33972	-0.41872	0.675421	0.818183
DYNC1LI1	317.132	-0.309132	0.401176	-0.770564	0.440965	0.644211
DYNC1LI2	403.263	0.060296	0.380623	0.158414	0.874131	0.938899
DYNC2I2	480.444	0.0714228	0.341645	0.209055	0.834405	0.914159
DYNC2LI1	270.987	0.492251	0.495833	0.992776	0.320819	0.538523
DYNLL1	1816.34	-1.65286	0.367279	-4.50028	6.78643e-06	0.000160326
DYNLRB1	1823.15	0.575335	0.253462	2.2699	0.0232134	0.092222
DYNLT1	735.16	-0.805234	0.346859	-2.3215	0.0202596	0.083817
DYNLT2B	112.265	0.0155604	0.590498	0.0263513	0.978977	0.987998
DYNLT3	1056.78	1.04323	0.293467	3.55486	0.000378181	0.00395158
DYNLT4	57.1902	1.10463	0.667236	1.65554	0.0978158	0.253178
DYRK1A	574.789	-0.260676	0.328268	-0.794096	0.42714	0.632924
DYRK4	319.252	-0.395627	0.532143	-0.743461	0.457202	0.658779
DZANK1	223.76	-0.173852	0.421443	-0.412516	0.679961	0.8201
DZIP3	326.092	0.627602	0.407954	1.53841	0.123947	0.294435
E2F4	510.847	-0.57962	0.417872	-1.38708	0.165418	0.357844
E2F5	280.85	0.350635	0.441957	0.793368	0.427563	0.633314
E4F1	208.784	0.503841	0.529351	0.95181	0.341193	0.558806
EAF1	252.117	0.247249	0.412067	0.600021	0.548492	0.729166
EAF2	132.479	0.968908	0.637516	1.51982	0.128557	0.302266
EAPP	1774.32	-1.41047	0.318833	-4.42385	9.69581e-06	0.000215384
EBAG9	556.348	-1.04609	0.348516	-3.00157	0.00268593	0.0184828
EBLN3P	1664.69	0.141443	0.261374	0.541151	0.588403	0.758814
EBNA1BP2	586.082	-0.773526	0.368526	-2.09897	0.0358193	0.125375
EBP	556.976	0.109452	0.347039	0.315388	0.752467	0.866398
ECD	712.562	-1.38578	0.356269	-3.88972	0.000100361	0.00142603
ECE1	285.092	0.0598186	0.390528	0.153174	0.878261	0.941028
ECH1	1607.23	0.610484	0.254519	2.39858	0.0164587	0.0715116
ECHDC1	722.836	-0.678526	0.378012	-1.79498	0.0726562	0.205627
ECHDC2	314.118	-0.80657	0.495204	-1.62876	0.103363	0.262351
ECHS1	1230.61	1.40131	0.261256	5.36372	8.15242e-08	2.99023e-06
ECI1	593.993	0.60041	0.402763	1.49073	0.136033	0.314633
ECI2	873.075	-0.508157	0.263701	-1.92702	0.0539775	0.166994
ECPAS	425.252	0.236612	0.369536	0.640297	0.52198	0.712494
EDC3	247.964	0.663715	0.489537	1.3558	0.175162	0.371026
EDEM1	3730.48	0.441716	0.227483	1.94175	0.0521672	0.163017
EDEM2	463.457	-0.0582397	0.32316	-0.180219	0.856981	0.928572
EDF1	3893.52	0.420946	0.222206	1.89439	0.0581726	0.176596
EDRF1	373.173	-0.525755	0.444456	-1.18292	0.236842	0.448974
EDRF1-AS1	38.7836	-0.196783	0.785248	-0.2506	0.802123	0.893191
EEA1	553.182	0.809316	0.403903	2.00374	0.0450983	0.146839
EED	971.983	-0.800385	0.392509	-2.03915	0.041435	0.138105
EEF1A1	152512	0.773325	0.209937	3.6836	0.000229962	0.00272703
EEF1AKMT1	83.8606	-0.24003	0.674426	-0.355902	0.721914	0.844479
EEF1AKMT2	255.908	0.395318	0.406284	0.97301	0.330548	0.547742
EEF1B2	6038.52	0.677228	0.22728	2.97971	0.00288517	0.0195973
EEF1D	6125.93	0.807569	0.223647	3.61092	0.000305116	0.00335136
EEF1E1	359.917	-1.987	0.392472	-5.06279	4.13166e-07	1.31912e-05
EEF1E1-BLOC1S5	606.465	-0.897464	0.378663	-2.37009	0.0177839	0.0759718
EEF1G	28476.1	0.80479	0.205796	3.91063	9.20575e-05	0.0013282
EEF2	2751.16	0.668747	0.23637	2.82923	0.00466596	0.0282393
EEF2KMT	174.591	-0.470201	0.545495	-0.86197	0.388704	0.603409
EEFSEC	229.74	-0.240863	0.433461	-0.555673	0.578434	0.752697
EFCAB13	509.75	0.765651	0.33496	2.2858	0.0222661	0.0891776
EFCAB14	1415.65	0.543144	0.310411	1.74976	0.0801596	0.220334
EFCAB7	137.212	1.17748	0.511238	2.3032	0.0212675	0.0865405
EFCAB8	688.296	-0.107447	0.341732	-0.314418	0.753204	0.866543
EFHC1	987.681	0.580436	0.303912	1.90988	0.0561483	0.172022
EFHD2	205.595	0.313262	0.521405	0.600802	0.547972	0.729088
EFL1	320.014	-0.847589	0.3996	-2.12109	0.033914	0.120878
EFR3A	517.141	0.169421	0.353898	0.478728	0.632132	0.789015
EFTUD2	1488.71	-0.181732	0.277958	-0.65381	0.513234	0.706153
EGLN2	411.053	-0.586048	0.531949	-1.1017	0.270592	0.487678
EHBP1L1	175.788	0.333536	0.484664	0.688179	0.49134	0.687082
EHD1	529.878	-0.376393	0.374752	-1.00438	0.315196	0.532713
EHD3	378.33	0.108069	0.34074	0.317159	0.751123	0.865631
EHMT1	1872.22	0.175311	0.255773	0.685416	0.493082	0.688256
EI24	591.655	-1.09206	0.356221	-3.06568	0.00217176	0.0157848
EID1	1642.92	-0.299878	0.336124	-0.892163	0.372306	0.589526
EID2	88.3811	0.284709	0.616603	0.461738	0.644269	0.796688
EID3	195.115	-1.28095	0.566692	-2.2604	0.0237966	0.093877
EIF1	16655	-0.215883	0.207745	-1.03917	0.298724	0.516044
EIF1AD	267.626	-1.58255	0.37053	-4.27106	1.94549e-05	0.000383553
EIF1AX	1355.78	0.203385	0.291372	0.698025	0.485161	0.682358
EIF1B	2287.23	-0.886906	0.247139	-3.5887	0.000332337	0.00360002
EIF2A	1055.01	-0.0479908	0.324577	-0.147856	0.882456	0.942705
EIF2AK1	1550.74	-0.0636543	0.281389	-0.226215	0.821035	0.906056
EIF2AK3	332.969	0.0183105	0.355728	0.0514733	0.958948	0.979609
EIF2B1	1175.44	1.14002	0.26372	4.32286	1.54022e-05	0.000313855
EIF2B2	352.69	0.167427	0.425173	0.393787	0.693738	0.827658
EIF2B3	274.682	0.224529	0.45951	0.488628	0.625105	0.783741
EIF2B4	792.829	0.119476	0.296671	0.402724	0.687152	0.824289
EIF2B5	737.972	-0.574756	0.411736	-1.39593	0.162734	0.354607
EIF2D	413.273	0.490782	0.335632	1.46226	0.14367	0.326132
EIF2S1	755.535	-1.36315	0.312684	-4.35951	1.30352e-05	0.000271229
EIF2S2	844.666	-0.664406	0.330832	-2.00829	0.0446125	0.145739
EIF2S3	5851.03	0.708372	0.218118	3.24765	0.0011636	0.00953476
EIF3A	1490.57	-0.586532	0.355772	-1.64862	0.0992255	0.255476
EIF3B	817.354	0.34715	0.28266	1.22815	0.219391	0.429143
EIF3C	1248.73	0.229851	0.279203	0.82324	0.410372	0.619604
EIF3CL	1173.41	0.301604	0.281339	1.07203	0.283707	0.500257
EIF3D	3007.74	-0.0192619	0.254816	-0.0755913	0.939744	0.970003
EIF3E	4880.4	0.436685	0.220861	1.97719	0.0480198	0.153793
EIF3F	5938.65	0.729147	0.213969	3.40771	0.000655095	0.00607313
EIF3G	2339.77	0.216132	0.236095	0.915442	0.35996	0.578252
EIF3H	3303.25	1.01566	0.246999	4.112	3.92246e-05	0.000675382
EIF3I	2783.97	-0.0241989	0.262585	-0.0921563	0.926574	0.96538
EIF3J	561.208	-0.26209	0.356197	-0.735801	0.461852	0.661977
EIF3J-DT	379.957	-0.83838	0.32701	-2.56378	0.010354	0.0510158
EIF3K	1416.67	0.326428	0.267032	1.22243	0.221545	0.431189
EIF3L	6084.52	0.569308	0.242328	2.34933	0.0188075	0.0795258
EIF3M	2272.23	-0.228063	0.258905	-0.880877	0.378384	0.595477
EIF4A1	1875.48	-0.205999	0.247049	-0.833839	0.404372	0.616561
EIF4A2	5388.18	-0.787735	0.24099	-3.26875	0.00108023	0.00900498
EIF4A3	1222.39	-0.86518	0.325406	-2.65877	0.00784259	0.0411762
EIF4B	5758.42	0.832466	0.225603	3.68996	0.000224291	0.00268401
EIF4E	1526.2	0.0780186	0.249883	0.312221	0.754873	0.867275
EIF4E2	764.731	-0.0311757	0.388315	-0.0802845	0.936011	0.968169
EIF4EBP1	394.389	0.560894	0.338871	1.65518	0.0978873	0.253178
EIF4EBP2	664.498	0.634209	0.341899	1.85496	0.0636018	0.187992
EIF4EBP3	322.082	-1.02776	0.416579	-2.46715	0.0136193	0.0621954
EIF4G1	399.548	-0.218082	0.420307	-0.518864	0.603856	0.769884
EIF4G2	4663.4	-0.11153	0.22969	-0.485569	0.627273	0.785295
EIF4G3	345.38	0.544006	0.41866	1.2994	0.193807	0.397287
EIF4H	1458.33	-0.533884	0.327016	-1.63259	0.102555	0.260718
EIF5	3566.61	-0.805154	0.229562	-3.50734	0.000452603	0.00457007
EIF5A	1720.78	-1.53971	0.423155	-3.63863	0.000274092	0.00311454
EIF5B	1232.93	0.324348	0.281828	1.15087	0.249785	0.464248
EIF6	1639.42	-0.975469	0.256402	-3.80445	0.00014212	0.00186794
EIPR1	297.752	-0.14277	0.407033	-0.350756	0.725771	0.847675
ELAC1	334.025	-1.48291	0.369539	-4.01285	5.99896e-05	0.000940514
ELAC2	414.343	0.408132	0.375115	1.08802	0.276587	0.493253
ELAVL1	292.994	0.300254	0.414984	0.723532	0.469353	0.668349
ELF1	3308.52	0.0445869	0.262927	0.169579	0.865341	0.934166
ELF2	833.987	-1.17735	0.269027	-4.37633	1.20692e-05	0.00025427
ELL3	418.51	-0.585797	0.586184	-0.999339	0.317631	0.535336
ELMO1	757.736	-0.375763	0.397623	-0.945023	0.344647	0.563176
ELMO2	365.955	0.797105	0.409091	1.94848	0.051358	0.161165
ELMOD2	328.475	0.0788917	0.493236	0.159947	0.872923	0.938113
ELMOD3	274.634	1.26657	0.420027	3.01544	0.00256606	0.0179238
ELOA	681.683	-1.77456	0.30705	-5.77939	7.49706e-09	3.37839e-07
ELOA-AS1	204.899	-1.49341	0.514964	-2.90003	0.00373129	0.024258
ELOB	3195.08	0.545634	0.236188	2.31016	0.0208792	0.0854012
ELOC	506.839	-1.6268	0.387324	-4.20011	2.66786e-05	0.000500923
ELOF1	2423.72	-0.982078	0.304411	-3.22616	0.00125464	0.0101063
ELOVL1	759.539	-0.686833	0.332993	-2.06261	0.03915	0.132847
ELOVL5	3452.93	0.198796	0.228491	0.870036	0.384281	0.600087
ELP1	395.034	0.495548	0.331191	1.49626	0.134586	0.311886
ELP2	1226.14	-0.584553	0.325554	-1.79556	0.0725639	0.205472
ELP3	738.911	0.2294	0.389351	0.589185	0.555737	0.733754
ELP4	409.651	0.697449	0.353407	1.9735	0.0484383	0.154624
ELP5	665.474	-0.915989	0.462827	-1.97912	0.0478029	0.153366
ELP6	297.74	0.131013	0.374818	0.349537	0.726686	0.848321
EMB	1088.61	0.396119	0.25371	1.5613	0.118452	0.286012
EMC10	277.824	-0.428757	0.434531	-0.986711	0.323784	0.54177
EMC2	568.941	-0.603967	0.403709	-1.49605	0.134641	0.311922
EMC3	1172.16	-0.223114	0.260763	-0.855621	0.392207	0.605882
EMC4	1792.41	-0.818761	0.340267	-2.40623	0.0161179	0.0704126
EMC6	471.814	-2.70961	0.401434	-6.74982	1.48033e-11	1.19121e-09
EMC7	409.284	-1.18438	0.366654	-3.23024	0.00123687	0.00999431
EMC8	295.575	-1.54299	0.509131	-3.03062	0.00244049	0.0172917
EMC9	199.201	-0.723125	0.60757	-1.19019	0.233971	0.445245
EMD	325.986	0.362698	0.355831	1.0193	0.308062	0.526181
EME2	1523.05	0.563095	0.251563	2.23839	0.0251956	0.0976854
EMG1	802.391	-1.4515	0.347945	-4.17163	3.02425e-05	0.000554634
EML3	200.814	0.844289	0.42704	1.97707	0.0480334	0.153793
EML4	3663.27	0.371702	0.220428	1.68627	0.091743	0.242049
EMP3	1930.93	-0.385678	0.298708	-1.29115	0.19665	0.400791
EMSY	412.307	0.876222	0.387879	2.25901	0.023883	0.0941511
ENC1	467.359	-1.10519	0.442415	-2.49809	0.0124864	0.0581276
ENDOD1	261.307	0.310896	0.370409	0.839332	0.401283	0.614112
ENDOG	131.249	-0.0620547	0.481582	-0.128856	0.897472	0.9514
ENDOV	248.464	1.08543	0.570943	1.90111	0.0572871	0.174494
ENGASE	207.361	1.15347	0.39739	2.90262	0.00370058	0.024118
ENKD1	121.513	0.33535	0.524992	0.638773	0.522971	0.71323
ENO1	6104.3	0.397227	0.219733	1.80777	0.0706417	0.202134
ENO2	625.136	1.03062	0.386049	2.66967	0.00759261	0.0403042
ENOPH1	456.606	-0.000340199	0.368436	-0.000923359	0.999263	0.999467
ENPP4	364.109	0.383315	0.41915	0.914506	0.360451	0.578688
ENSA	315.72	0.216357	0.351429	0.615649	0.538127	0.722392
ENTPD1	1427.69	0.378472	0.248226	1.52471	0.127332	0.300192
ENTPD4	1020.35	-0.0718528	0.322055	-0.223107	0.823452	0.907328
ENTPD5	434.015	-0.252995	0.369421	-0.684842	0.493443	0.68857
ENTPD6	525.651	0.61121	0.347114	1.76083	0.0782666	0.216717
ENY2	792.713	-0.901423	0.336604	-2.67799	0.00740651	0.0395181
EOGT	262.102	0.910695	0.431907	2.10854	0.034984	0.123272
EOLA1	279.312	-0.813213	0.366499	-2.21887	0.0264955	0.101418
EOLA2	456.211	-0.311566	0.381196	-0.817337	0.413736	0.621944
EP300	824.778	0.530809	0.340185	1.56035	0.118676	0.286465
EP400	946.872	0.25341	0.306878	0.825767	0.408937	0.619096
EPB41	1046.2	0.161706	0.268932	0.601289	0.547647	0.728902
EPB41L4A-AS1	425.809	-0.0781026	0.368312	-0.212056	0.832064	0.912735
EPC1	841.187	-0.450252	0.317364	-1.41872	0.155979	0.344267
EPM2A	310.263	-0.0270053	0.391401	-0.0689964	0.944993	0.973255
EPM2AIP1	911.728	-1.02784	0.299301	-3.43414	0.000594438	0.0056343
EPRS1	935.136	-0.162522	0.356682	-0.455649	0.648643	0.79875
EPS15	1090.74	-0.136475	0.320266	-0.426132	0.670012	0.814358
EPS15L1	218.354	0.504057	0.421711	1.19527	0.231983	0.443172
EPS8L2	443.191	0.459097	0.348215	1.31843	0.18736	0.387903
EPSTI1	407.67	0.0054246	0.327711	0.016553	0.986793	0.991698
ERAL1	370.621	-1.13754	0.345169	-3.29561	0.00098209	0.00831876
ERAP1	658.851	0.0956752	0.360516	0.265384	0.790714	0.886994
ERAP2	1493.52	0.322535	0.300371	1.07379	0.282918	0.49985
ERBIN	1424.57	0.527118	0.273537	1.92705	0.0539736	0.166994
ERCC1	1110.96	0.287209	0.29748	0.965471	0.334309	0.551194
ERCC3	763.57	-0.0703302	0.457899	-0.153593	0.877931	0.940802
ERCC5	818.935	0.592152	0.26979	2.19486	0.0281733	0.105647
ERCC6L2	531.87	0.76752	0.413595	1.85573	0.0634922	0.187739
ERG28	390.75	-0.860554	0.397413	-2.16539	0.0303581	0.11161
ERGIC1	481.57	-0.126055	0.382635	-0.32944	0.741823	0.859561
ERGIC2	1293.12	0.0128817	0.265609	0.0484988	0.961319	0.980494
ERGIC3	2075.61	0.659914	0.234544	2.8136	0.00489898	0.0291133
ERH	1199.4	-0.155494	0.260538	-0.596817	0.550629	0.730775
ERI1	299.361	0.289445	0.398463	0.726404	0.467591	0.667336
ERI3	484.259	-0.211701	0.311773	-0.679024	0.497123	0.691784
ERICH1	1092.37	0.331217	0.301831	1.09736	0.272485	0.489368
ERICH6-AS1	90.3203	0.562701	0.654549	0.859678	0.389967	0.604344
ERLEC1	576.26	0.608914	0.332032	1.8339	0.0666683	0.194721
ERLIN1	168.184	0.432289	0.465214	0.929227	0.352771	0.572268
ERMARD	401.676	0.141785	0.360341	0.393475	0.693969	0.827798
ERMN	398.428	-1.34776	0.357719	-3.76766	0.000164787	0.00209261
ERO1A	1051.51	0.674679	0.300578	2.2446	0.0247936	0.0966018
ERO1B	610.293	-0.363891	0.332725	-1.09367	0.2741	0.490688
ERP27	261.896	0.656525	0.546188	1.20201	0.229359	0.440614
ERP29	2930.4	-0.00690821	0.235307	-0.0293583	0.976579	0.986714
ERP44	1069.89	0.529634	0.276529	1.91529	0.0554558	0.170298
ERV3-1	349.555	-1.25912	0.380328	-3.31062	0.000930882	0.00800538
ERV3-1-ZNF117	420.884	0.635031	0.322527	1.96893	0.0489616	0.155627
ERVK3-1	1493.42	-0.0963282	0.265717	-0.362522	0.716962	0.84199
ESCO1	628.865	-0.350495	0.289432	-1.21097	0.225905	0.436905
ESD	1308.03	-0.386544	0.299928	-1.28879	0.197471	0.402081
ESF1	544.663	-0.489273	0.328836	-1.48789	0.136779	0.315485
ESRP2	560.563	-0.288388	0.356406	-0.809158	0.418424	0.625495
ESRRA	241.298	-0.085703	0.37959	-0.225778	0.821374	0.906077
ESS2	282.275	-0.536122	0.459579	-1.16655	0.243392	0.456998
ESYT1	1040.17	0.116123	0.348361	0.33334	0.738878	0.857557
ESYT2	373.271	0.0402924	0.327803	0.122916	0.902173	0.953197
ETAA1	331.952	-0.304374	0.427434	-0.712096	0.476406	0.674858
ETF1	635.76	-0.37232	0.404453	-0.920551	0.357285	0.576583
ETFA	991.016	0.620058	0.266088	2.33028	0.0197915	0.082449
ETFB	619.167	0.825977	0.331762	2.48966	0.0127864	0.0592441
ETFBKMT	446.289	0.14417	0.350779	0.411	0.681072	0.8201
ETFDH	292.798	-0.300118	0.352975	-0.850252	0.395185	0.608916
ETFRF1	261.184	-0.702244	0.38501	-1.82396	0.0681575	0.197461
ETHE1	414.601	0.419797	0.371608	1.12968	0.258613	0.473659
ETNK1	1980.13	0.317095	0.231873	1.36754	0.171457	0.365436
ETS1	906.455	-0.681384	0.296114	-2.30108	0.0213868	0.0868176
ETV6	3706.46	0.195124	0.245692	0.794183	0.427089	0.632924
EVI2A	447.866	-1.4504	0.40069	-3.61975	0.000294887	0.00327433
EVI2B	889.386	-0.0776329	0.282535	-0.274773	0.783491	0.882911
EVI5	682.21	0.769847	0.290726	2.64801	0.00809659	0.0422008
EVL	1639.14	0.682636	0.240546	2.83786	0.00454169	0.0276784
EWSR1	2812.14	0.214821	0.243836	0.881004	0.378316	0.595477
[truncated: 5,887 more rows]
